# Supplementary material for: Differentially Expressed Genes Regulating Glutathione Metabolism, Protein-Folding, and Unfolded Protein Response in Pancreatic β-Cells in Type 2 Diabetes Mellitus
Source: Int J Mol Sci. 2023 Jul 27;24(15):12059. doi: 10.3390/ijms241512059 (PMC10418503; doi:10.3390/ijms241512059)
Supplement: Supplementary file 1 [file ijms-24-12059-s001.zip]

Archive with 4 entries (4 files):
- Supplementary Table S1.xlsx
- Supplementary Table S2.xlsx
- Supplementary Table S3.pdf
- Supplementary Table S4.pdf
