# Supplementary material for: Differentially Expressed Genes Regulating Glutathione Metabolism, Protein-Folding, and Unfolded Protein Response in Pancreatic β-Cells in Type 2 Diabetes Mellitus
Source: Int J Mol Sci. 2023 Jul 27;24(15):12059. doi: 10.3390/ijms241512059 (PMC10418503; doi:10.3390/ijms241512059)
Supplement: Supplementary file 1 [file ijms-24-12059-s001.zip › Supplementary Table S1.xlsx]

## Sheet: Suppl.Table 1
	Supplementary Table S1. Genes selected for the study			Unfolding protein response arms										Other pathways related to UPR
	GENE	Full Name	Functional category/pathway	PERK/ATF4	ATF6	ERN1	ERAD	SUMOylation	Refolding / misfolding	Ubiquitination	MAPK signaling pathway	Response to stress	Co-chaperone for HSP70/90	Inhibits the chaperone activity	Chaperone-mediated protein complex assembly	HSF1 activation / Regulation	Hsp40 family - the ATP hydrolysis is essential for the activity of Hsp70s, DnaJ/Hsp40 proteins actually determine the activity of Hsp70s by stabilizing their interaction with substrate proteins. DnaJ/Hsp40 proteins all contain the J domain through which they bind to Hsp70s and can be categorized into three groups, depending on the presence of other domains.	Apoptotic process regulation (negative/positive)	Hsp70–Hsp90 Chaperone Cascade	ATP-binding	de novo' folding	Response to unfolded protein	Protein modification	Protein transport/protein localization	Autophagy	Oxidative stress response	Enriched GO terms
1	ANPEP	alanyl aminopeptidase, membrane	Amino acid supply for glutathione biosynthesis
2	CHAC1	ChaC glutathione specific gamma-glutamylcyclotransferase 1	Glutathione catabolism
3	CHAC2	ChaC glutathione specific gamma-glutamylcyclotransferase 2	Glutathione catabolism
4	CTH	cystathionine gamma-lyase	L-cysteine supply from the trans-sulfuration pathway
5	G6PD	lucose-6-phosphate dehydrogenase	Glutathione reduction (generation of NADPH)
6	GCLC	glutamate-cysteine ligase catalytic subunit	Glutathione biosynthesis
7	GCLM	glutamate-cysteine ligase modifier subunit	Glutathione biosynthesis
8	GGCT	gamma-glutamylcyclotransferase	Amino acid supply for glutathione biosynthesis
9	GGT1	gamma-glutamyltransferase 1	Glutathione catabolism/amino acid supply for glutathione biosynthesis
10	GGT2	gamma-glutamyltransferase 2, pseudogene	Glutathione catabolism/amino acid supply for glutathione biosynthesis
11	GGT5	gamma-glutamyltransferase 5	Glutathione catabolism/amino acid supply for glutathione biosynthesis
12	GGT6	gamma-glutamyltransferase 6	Glutathione catabolism/amino acid supply for glutathione biosynthesis
13	GGT7	gamma-glutamyltransferase 7	Glutathione catabolism/amino acid supply for glutathione biosynthesis
14	GSR	glutathione-disulfide reductase	Glutathione reduction
15	GSS	glutathione synthetase	Glutathione biosynthesis
16	IDH1	isocitrate dehydrogenase (NADP(+)) 1	Glutathione reduction (generation of NADPH)
17	IDH2	isocitrate dehydrogenase (NADP(+)) 2	Glutathione reduction (generation of NADPH)
18	LAP3	leucine aminopeptidase 3	Amino acid supply for glutathione biosynthesis
19	OPLAH	5-oxoprolinase, ATP-hydrolysing	Amino acid supply for glutathione biosynthesis
20	PGD	phosphogluconate dehydrogenase	Glutathione reduction (generation of NADPH)
21	ASNS	asparagine synthetase (glutamine-hydrolyzing)	PERK/ATF4	+														+									ASNS is a member of the PERK regulates gene expression Homo sapiens R-HSA-381042 pathway. ASNS is involved in the biological process alpha-amino acid metabolic process (GO:1901605). ASNS is involved in the biological process aspartate family amino acid biosynthetic process (GO:0009067). ASNS is involved in the biological process aspartate family amino acid metabolic process (GO:0009066). ASNS is …
22	ATF3	activating transcription factor 3	PERK/ATF4	+																							negative regulation of transcription by RNA polymerase II (GO:0000122). ATF3 is involved in the biological process negative regulation of transcription, DNA-templated (GO:0045892). ATF3 is involved in the biological process positive regulation of extrinsic apoptotic signaling pathway via death domain receptors (GO:1902043). ATF3 is involved in the biological process positive regulation of transcr…
23	ATF4	activating transcription factor 4	PERK/ATF4	+							+															+	ATF4 is involved in the biological process cell morphogenesis involved in differentiation (GO:0000904). ATF4 is involved in the biological process cellular amide metabolic process (GO:0043603). ATF4 is involved in the biological process cellular response to amino acid starvation (GO:0034198). ATF4 is involved in the biological process cellular response to catecholamine stimulus (GO:0071870). ATF4…
24	ATF6	activating transcription factor 6	ATF6		+																				+		ATF6 is involved in the biological process ATF6-mediated unfolded protein response (GO:0036500). ATF6 is involved in the biological process eye development (GO:0001654). ATF6 is involved in the biological process positive regulation of apoptotic process (GO:0043065). ATF6 is involved in the biological process positive regulation of autophagy (GO:0010508). ATF6 is involved in the biological proces…
25	BID	BH3 interacting domain death agonist	Apoptosis	+	+	+												+						+			BID is involved in the biological process activation of cysteine-type endopeptidase activity involved in apoptotic process (GO:0006919). BID is involved in the biological process apoptotic mitochondrial changes (GO:0008637). BID is involved in the biological process apoptotic process (GO:0006915). BID is involved in the biological process cellular response to DNA damage stimulus (GO:0006974). BID…
26	CALR	calreticulin	ATF6		+																			+			CALR is involved in the biological process antigen processing and presentation of exogenous peptide antigen via MHC class I (GO:0042590). CALR is involved in the biological process antigen processing and presentation of exogenous peptide antigen via MHC class I, TAP-dependent (GO:0002479). CALR is involved in the biological process antigen processing and presentation of peptide antigen via MHC cl…
27	CCL2	C-C motif chemokine ligand 2	PERK/ATF4	+							+							+									CCL2 is involved in the biological process PERK-mediated unfolded protein response (GO:0036499).CCL2 is involved in the biological process cellular protein modification process (GO:0006464). CCL2 is involved in the biological process cellular response to chemokine (GO:1990869). CCL2 is involved in the biological process cellular response to cytokine stimulus (GO:0071345). CCL2 is involved in the …
28	DDIT3	DNA damage inducible transcript 3	ATF6		+																						DDIT3 is involved in the biological process ATF6-mediated unfolded protein response (GO:0036500). DDIT3 is involved in the biological process cellular response to DNA damage stimulus (GO:0006974). DDIT3 is involved in the biological process ER overload response (GO:0006983). DDIT3 is involved in the biological process integrated stress response signaling (GO:0140467). DDIT3 is involved in the bio…
29	CKAP4	cytoskeleton associated protein 4	ATF6		+																		+				CKAP4 is involved in the biological process cellular protein metabolic process (GO:0044267). CKAP4 is involved in the biological process cellular protein modification process (GO:0006464). CKAP4 is involved in the biological process neutrophil activation involved in immune response (GO:0002283). CKAP4 is involved in the biological process neutrophil degranulation (GO:0043312). CKAP4 is involved i…
30	CREB3L4	cAMP responsive element binding protein 3 like 4	Transcription factor involved in гnfolded protein response																								positive regulation of transcription by RNA polymerase II (GO:0045944). CREB3L4 is involved in the biological process positive regulation of transcription, DNA-templated (GO:0045893). CREB3L4 is involved in the biological process regulation of transcription by RNA polymerase II (GO:0006357). CREB3L4 is involved in the biological process regulation of transcription, DNA-templated (GO:0006355).
31	CREB3L1	cAMP responsive element binding protein 3 like 1	Transcription factor involved in гnfolded protein response															+									CREB3L1 is involved in the biological process extracellular matrix organization (GO:0030198). CREB3L1 is involved in the biological process negative regulation of angiogenesis (GO:0016525). CREB3L1 is involved in the biological process negative regulation of cellular macromolecule biosynthetic process (GO:2000113). CREB3L1 is involved in the biological process negative regulation of cellular resp…
32	CREB3L2	cAMP responsive element binding protein 3 like 2	Transcription factor involved in гnfolded protein response																								CREB3L2 is involved in the biological process cartilage development (GO:0051216). CREB3L2 is involved in the biological process chondrocyte differentiation (GO:0002062). CREB3L2 is involved in the biological process connective tissue development (GO:0061448). CREB3L2 is involved in the biological process positive regulation of nucleic acid-templated transcription (GO:1903508). CREB3L2 is involved…
33	CREBRF	CREB3 regulatory factor	Transcription factor involved in гnfolded protein response																								Acts as a negative regulator of the endoplasmic reticulum stress response or unfolded protein response (UPR). Represses the transcriptional activity of CREB3 during the UPR. Recruits CREB3 into nuclear foci. CREBRF is involved in the biological process positive regulation of transcription by RNA polymerase II (GO:0045944). CREBRF is involved in the biological process positive regulation of transc…
34	NDC1 /DCSTAMP / TMEM48	NDC1 transmembrane nucleoporin	Nucleoporin															+									DCSTAMP is involved in the biological process cellular response to cytokine stimulus (GO:0071345). DCSTAMP is involved in the biological process cellular response to interleukin-4 (GO:0071353). DCSTAMP is involved in the biological process cellular response to macrophage colony-stimulating factor stimulus (GO:0036006). DCSTAMP is involved in the biological process cellular response to tumor necro…
35	DNAJB11	DnaJ heat shock protein family (Hsp40) member B11	Hsp40 family/Co-chaperone for HSPA5			+														+							DNAJB11 is involved in the biological process gene expression (GO:0010467). DNAJB11 is involved in the biological process IRE1-mediated unfolded protein response (GO:0036498). DNAJB11 is involved in the biological process positive regulation of ATPase activity (GO:0032781). DNAJB11 is involved in the biological process protein maturation (GO:0051604).
36	DNAJC3	DnaJ heat shock protein family (Hsp40) member C3	Hsp40 family/Co-chaperone of HSPA8/HSC70			+												+					+				DNAJC3 is involved in the biological process cellular protein metabolic process (GO:0044267). DNAJC3 is involved in the biological process cellular protein modification process (GO:0006464). DNAJC3 is involved in the biological process cellular response to cold (GO:0070417). DNAJC3 is involved in the biological process IRE1-mediated unfolded protein response (GO:0036498). DNAJC3 is involved in th…
37	EDEM1	ER degradation enhancing alpha-mannosidase like protein 1	ERN1/ERAD			+	+			+																	EDEM1 is involved in the biological process ERAD pathway (GO:0036503). EDEM1 is involved in the biological process establishment of protein localization to endoplasmic reticulum (GO:0072599). EDEM1 is involved in the biological process glycoprotein catabolic process (GO:0006516). EDEM1 is involved in the biological process IRE1-mediated unfolded protein response (GO:0036498). EDEM1 is involved in…
38	EDEM2	ER degradation enhancing alpha-mannosidase like protein 2	ERAD
39	EIF2AK3	eukaryotic translation initiation factor 2 alpha kinase 3	PERK/ATF4	+														+					+				EIF2AK3 is involved in the biological process activation of cysteine-type endopeptidase activity involved in apoptotic process (GO:0006919). EIF2AK3 is involved in the biological process calcium-mediated signaling (GO:0019722). EIF2AK3 is involved in the biological process cellular protein modification process (GO:0006464). EIF2AK3 is involved in the biological process cellular response to amino …
40	EIF2S1	eukaryotic translation initiation factor 2 subunit alpha	PERK/ATF4	+																						+	EIF2S1 is involved in the biological process cellular response to amino acid starvation (GO:0034198). EIF2S1 is involved in the biological process cellular response to chemical stress (GO:0062197). EIF2S1 is involved in the biological process cellular response to light stimulus (GO:0071482). EIF2S1 is involved in the biological process cellular response to oxidative stress (GO:0034599). EIF2S1 is…
41	EIF2S2	eukaryotic translation initiation factor 2 subunit beta	PERK/ATF4	+																							EIF2S2 is involved in the biological process cytoplasmic translational initiation (GO:0002183). EIF2S2 is involved in the biological process formation of translation preinitiation complex (GO:0001731). EIF2S2 is involved in the biological process ribonucleoprotein complex assembly (GO:0022618).
42	EIF2S3	eukaryotic translation initiation factor 2 subunit gamma	PERK/ATF4	+																							EIF2S3 is involved in the biological process cytoplasmic translational initiation (GO:0002183). EIF2S3 is involved in the biological process formation of translation preinitiation complex (GO:0001731). EIF2S3 is involved in the biological process positive regulation of translation (GO:0045727). EIF2S3 is involved in the biological process ribonucleoprotein complex assembly (GO:0022618).
43	ERN1	endoplasmic reticulum to nucleus signaling 1	ERN1			+												+					+				ERN1 is involved in the biological process cellular glucose homeostasis (GO:0001678). ERN1 is involved in the biological process cellular protein modification process (GO:0006464). ERN1 is involved in the biological process cellular response to glucose stimulus (GO:0071333). ERN1 is involved in the biological process cellular response to growth factor stimulus (GO:0071363). ERN1 is involved in th…
44	ERP27	endoplasmic reticulum protein 27	PERK/ATF4	+																		+					ERP27 is involved in the biological process response to endoplasmic reticulum stress (GO:0034976).Specifically binds unfolded proteins and may recruit protein disulfide isomerase PDIA3 to unfolded substrates (PubMed:16940051, PubMed:23192347). Binds protein substrates via a hydrophobic pocket in the C-terminal domain (PubMed:16940051, PubMed:23192347). May play a role in the unfolded stress respo…
45	PPP1R15A	protein phosphatase 1 regulatory subunit 15A	PERK/ATF4	+								+						+					+	+			PPP1R15A is involved in the biological process regulation of PERK-mediated unfolded protein response (GO:1903897).PPP1R15A is involved in the biological process apoptotic process (GO:0006915). PPP1R15A is involved in the biological process cellular response to DNA damage stimulus (GO:0006974). PPP1R15A is involved in the biological process intrinsic apoptotic signaling pathway (GO:0097193). PPP1R…
46	HERPUD1	omocysteine inducible ER protein with ubiquitin like domain 1	PERK/ATF4	+			+											+									HERPUD1 is involved in the biological process cellular calcium ion homeostasis (GO:0006874). HERPUD1 is involved in the biological process endoplasmic reticulum calcium ion homeostasis (GO:0032469). HERPUD1 is involved in the biological process endoplasmic reticulum to cytosol transport (GO:1903513). HERPUD1 is involved in the biological process ERAD pathway (GO:0036503). HERPUD1 is involved in t…
47	HSPA5	heat shock protein family A (Hsp70) member 5	Chaperone HSP70/ PERK/ATF4	+	+	+	+		+	+								+			+			+			HSPA5 is involved in the biological process 'de novo' posttranslational protein folding (GO:0051084). HSPA5 is involved in the biological process ATF6-mediated unfolded protein response (GO:0036500). HSPA5 is involved in the biological process cellular response to glucose starvation (GO:0042149). HSPA5 is involved in the biological process cellular response to starvation (GO:0009267). HSPA5 is in…
48	HYOU1	hypoxia up-regulated 1	ERN1			+						+						+									HYOU1 is involved in the biological process cellular response to decreased oxygen levels (GO:0036294). HYOU1 is involved in the biological process cellular response to hypoxia (GO:0071456). HYOU1 is involved in the biological process endoplasmic reticulum to Golgi vesicle-mediated transport (GO:0006888). HYOU1 is involved in the biological process IRE1-mediated unfolded protein response (GO:00364…
49	MAPK8	mitogen-activated protein kinase 8	ERN1			+					+							+					+			+	MAPK8 is involved in the biological process cellular protein modification process (GO:0006464). MAPK8 is involved in the biological process cellular response to amino acid starvation (GO:0034198). MAPK8 is involved in the biological process cellular response to cadmium ion (GO:0071276). MAPK8 is involved in the biological process cellular response to cytokine stimulus (GO:0071345). MAPK8 is invol…
50	NFE2L2	NFE2 like bZIP transcription factor 2	PERK/ATF4	+			+											+								+	NFE2L2 is involved in the biological process cellular response to chemical stress (GO:0062197). NFE2L2 is involved in the biological process cellular response to cytokine stimulus (GO:0071345). NFE2L2 is involved in the biological process cellular response to fluid shear stress (GO:0071498). NFE2L2 is involved in the biological process cellular response to hydrogen peroxide (GO:0070301). NFE2L2 i…
51	PDIA6	rotein disulfide isomerase family A member 6	ERN1			+																	+				PDIA6 is involved in the biological process cellular protein metabolic process (GO:0044267). PDIA6 is involved in the biological process cellular protein modification process (GO:0006464). PDIA6 is involved in the biological process IRE1-mediated unfolded protein response (GO:0036498). PDIA6 is involved in the biological process post-translational protein modification (GO:0043687).
52	SEC31A	SEC31 homolog A, COPII coat complex component	ERN1			+																		+			SEC31A is involved in the biological process antigen processing and presentation of exogenous peptide antigen (GO:0002478). SEC31A is involved in the biological process antigen processing and presentation of exogenous peptide antigen via MHC class II (GO:0019886). SEC31A is involved in the biological process antigen processing and presentation of peptide antigen via MHC class I (GO:0002474). SEC3…
53	SRPRB	SRP receptor subunit beta	ERN1			+																		+			SRPRB is involved in the biological process establishment of protein localization to endoplasmic reticulum (GO:0072599). SRPRB is involved in the biological process IRE1-mediated unfolded protein response (GO:0036498). SRPRB is involved in the biological process protein targeting (GO:0006605). SRPRB is involved in the biological process protein targeting to ER (GO:0045047).
54	SSR1	signal sequence receptor subunit 1	ERN1			+																+					SSR1 is involved in the biological process cotranslational protein targeting to membrane (GO:0006613). SSR1 is involved in the biological process IRE1-mediated unfolded protein response (GO:0036498). SSR1 is involved in the biological process positive regulation of cell population proliferation (GO:0008284). SSR1 is involved in the biological process positive regulation of cellular process (GO:00…
55	SYVN1	synoviolin 1	ERN1			+	+			+													+				SYVN1 is involved in the biological process B cell differentiation (GO:0030183). SYVN1 is involved in the biological process endoplasmic reticulum mannose trimming (GO:1904380). SYVN1 is involved in the biological process endoplasmic reticulum to cytosol transport (GO:1903513). SYVN1 is involved in the biological process ERAD pathway (GO:0036503). SYVN1 is involved in the biological process immat…
56	XBP1	X-box binding protein 1	PERK/ATF4		+																						XBP1 is involved in the biological process adipose tissue development (GO:0060612). XBP1 is involved in the biological process ATF6-mediated unfolded protein response (GO:0036500). XBP1 is involved in the biological process cellular glucose homeostasis (GO:0001678). XBP1 is involved in the biological process cellular response to acid chemical (GO:0071229). XBP1 is involved in the biological proce…
57	HSP90B1	heat shock protein 90 beta family member 1	Chaperone activity		+		+			+								+	+	+		+	+	+			HSP90B1 is involved in the biological process actin filament bundle assembly (GO:0051017). HSP90B1 is involved in the biological process ATF6-mediated unfolded protein response (GO:0036500). HSP90B1 is involved in the biological process cellular protein metabolic process (GO:0044267). HSP90B1 is involved in the biological process cellular protein modification process (GO:0006464). HSP90B1 is invo…
58	DNAJA2	DnaJ heat shock protein family (Hsp40) member A2	Hsp40 family / co-chaperone				+										+			+		+					DNAJA2 is involved in the biological process positive regulation of cell population proliferation (GO:0008284). DNAJA2 is involved in the biological process positive regulation of cellular process (GO:0048522). DNAJA2 is involved in the biological process regulation of cell population proliferation (GO:0042127). Co-chaperone of Hsc70. Stimulates ATP hydrolysis and the folding of unfolded proteins…
59	DNAJA3	DnaJ heat shock protein family (Hsp40) member A3	Hsp40 family / co-chaperone														+	+									DNAJA3 is involved in the biological process mitochondrion organization (GO:0007005). DNAJA3 is involved in the biological process negative regulation of cell population proliferation (GO:0008285). DNAJA3 is involved in the biological process negative regulation of cellular process (GO:0048523). DNAJA3 is involved in the biological process negative regulation of transcription by RNA polymerase II…
60	AAAS	aladin WD repeat nucleoporin	Response to stress					+				+								+		+	+				AAAS is involved in the biological process gene expression (GO:0010467). AAAS is involved in the biological process microtubule bundle formation (GO:0001578). AAAS is involved in the biological process mitotic nuclear division (GO:0140014). AAAS is involved in the biological process mitotic spindle assembly (GO:0090307). AAAS is involved in the biological process mitotic spindle organization (GO:…
61	ATR	ATR serine/threonine kinase	Response to stress									+										+	+				ATR is involved in the biological process cellular macromolecule biosynthetic process (GO:0034645). ATR is involved in the biological process cellular response to DNA damage stimulus (GO:0006974). ATR is involved in the biological process cellular response to gamma radiation (GO:0071480). ATR is involved in the biological process cellular response to ionizing radiation (GO:0071479). ATR is involv…
62	BAG1	BAG cochaperone 1	Co-chaperone for HSP70				+		+				+								+						BAG1 is involved in the biological process 'de novo' posttranslational protein folding (GO:0051084). BAG1 is involved in the biological process chaperone cofactor-dependent protein refolding (GO:0051085). BAG1 is involved in the biological process negative regulation of apoptotic process (GO:0043066). BAG1 is involved in the biological process negative regulation of programmed cell death (GO:0043…
63	BAG2	BAG cochaperone 2	Co-chaperone for HSP70				+			+			+														BAG2 is involved in the biological process negative regulation of binding (GO:0051100). BAG2 is involved in the biological process negative regulation of protein binding (GO:0032091). BAG2 is involved in the biological process negative regulation of protein modification by small protein conjugation or removal (GO:1903321). BAG2 is involved in the biological process negative regulation of protein …
64	BAG3	BAG cochaperone 3	Co-chaperone for HSP70									+	+					+				+			+		BAG3 is involved in the biological process aggresome assembly (GO:0070842). BAG3 is involved in the biological process cellular response to heat (GO:0034605). BAG3 is involved in the biological process cellular response to topologically incorrect protein (GO:0035967). BAG3 is involved in the biological process cellular response to unfolded protein (GO:0034620). BAG3 is involved in the biological …
65	BAG4	BAG cochaperone 4	Co-chaperone for HSP70							+				+													BAG4 is involved in the biological process cellular response to cytokine stimulus (GO:0071345). Inhibits the chaperone activity of HSP70/HSC70 b BAG4 is involved in the biological process cellular response to tumor necrosis factor (GO:0071356). BAG4 is involved in the biological process cytokine-mediated signaling pathway (GO:0019221). BAG4 is involved in the biological process negative regulatio…
66	BAG5	BAG cochaperone 5	Co-chaperone for HSP70							+				+												+	Inhibits both auto-ubiquitination of PRKN and ubiquitination of target proteins by PRKN (By similarity). BAG5 is involved in the biological process endomembrane system organization (GO:0010256). BAG5 is involved in the biological process Golgi organization (GO:0007030). BAG5 is involved in the biological process negative regulation of cell projection organization (GO:0031345). BAG5 is involved in…
67	GFER	growth factor, augmenter of liver regeneration	Regeneration of the redox-active disulfide bonds in a chaperone																								GFER is involved in the biological process Gland Development (GO:0048732). GFER is involved in the biological process Hepaticobiliary System Development (GO:0061008). GFER is involved in the biological process Liver Development (GO:0001889).
68	DEDD2	death effector domain containing 2	Apoptosis													+											DEDD2 is involved in the biological process apoptotic nuclear changes (GO:0030262). DEDD2 is involved in the biological process extrinsic apoptotic signaling pathway (GO:0097191). DEDD2 is involved in the biological process extrinsic apoptotic signaling pathway via death domain receptors (GO:0008625). DEDD2 is involved in the biological process gene expression (GO:0010467). DEDD2 is involved in t…
69	DNAJB6	DnaJ heat shock protein family (Hsp40) member B6	Hsp40 family / co-chaperone										+			+	+										DNAJB6 is involved in the biological process intermediate filament organization (GO:0045109). DNAJB6 is involved in the biological process negative regulation of apoptotic process (GO:0043066). DNAJB6 is involved in the biological process negative regulation of cellular component organization (GO:0051129). DNAJB6 is involved in the biological process negative regulation of cysteine-type endopepti…
70	DNAJC2	DnaJ heat shock protein family (Hsp40) member C2	Hsp40 family / co-chaperone								+		+			+	+										DNAJC2 is involved in the biological process positive regulation of nucleic acid-templated transcription (GO:1903508). DNAJC2 is involved in the biological process positive regulation of transcription, DNA-templated (GO:0045893). DNAJC2 is involved in the biological process regulation of cellular response to heat (GO:1900034). DNAJC2 is involved in the biological process regulation of cellular re…
71	DNAJC7	DnaJ heat shock protein family (Hsp40) member C7	Hsp40 family / co-chaperone						+				+			+	+				+						DNAJC7 is involved in the biological process 'de novo' posttranslational protein folding (GO:0051084). DNAJC7 is involved in the biological process chaperone cofactor-dependent protein refolding (GO:0051085). DNAJC7 is involved in the biological process regulation of cellular response to heat (GO:1900034). DNAJC7 is involved in the biological process regulation of cellular response to stress (GO:…
72	EP300	E1A binding protein p300	Histone acetyltransferase activity/Trancriptional regulator							+						+		+							+		EP300 is involved in the biological process protein acetylation (GO:0006473). EP300 is involved in the biological process protein acylation (GO:0043543). EP300 is involved in the biological process protein destabilization (GO:0031648). EP300 is involved in the biological process protein deubiquitination (GO:0016579). EP300 is involved in the biological process protein modification by small protei…
73	FKBP4	FKBP prolyl isomerase 4	Co-chaperone										+			+											FKBP4 is involved in the biological process negative regulation of cell projection organization (GO:0031345). FKBP4 is involved in the biological process negative regulation of cytoskeleton organization (GO:0051494). FKBP4 is involved in the biological process negative regulation of microtubule polymerization or depolymerization (GO:0031111). FKBP4 is involved in the biological process negative r…
74	GSK3B	glycogen synthase kinase 3 beta	Wnt signaling/Trancriptional regulator/Glucose homeostasis							+								+					+	+	+		GSK3B is involved in the biological process beta-catenin destruction complex assembly (GO:1904885). GSK3B is involved in the biological process beta-catenin destruction complex disassembly (GO:1904886). GSK3B is involved in the biological process canonical Wnt signaling pathway (GO:0060070). GSK3B is involved in the biological process cellular glucan metabolic process (GO:0006073). GSK3B is invol…
75	HSBP1	heat shock factor binding protein 1	Heat shock protein									+		+		+						+					HSBP1 is involved in the biological process cellular heat acclimation (GO:0070370). HSBP1 is involved in the biological process cellular response to heat (GO:0034605). HSBP1 is involved in the biological process heat acclimation (GO:0010286). HSBP1 is involved in the biological process negative regulation of transcription by RNA polymerase II (GO:0000122). HSBP1 is involved in the biological proc…
76	HSF1	heat shock transcription factor 1	Transcriptional activation of the heat shock response								+	+										+	+				HSF1 is involved in the biological process cellular protein-containing complex assembly (GO:0034622). HSF1 is involved in the biological process cellular response to arsenic-containing substance (GO:0071243). HSF1 is involved in the biological process cellular response to cadmium ion (GO:0071276). HSF1 is involved in the biological process cellular response to copper ion (GO:0071280). HSF1 is inv…
77	HSP90AA1	heat shock protein 90 alpha family class A member 1	Chaperone HSP90				+			+		+			+	+		+	+	+		+	+	+			HSP90AA1 is involved in the biological process axon extension (GO:0048675). HSP90AA1 is involved in the biological process axonogenesis (GO:0007409). HSP90AA1 is involved in the biological process cell cycle G2/M phase transition (GO:0044839). HSP90AA1 is involved in the biological process cellular protein-containing complex assembly (GO:0034622). HSP90AA1 is involved in the biological process ce…
78	HSPA12A	heat shock protein family A (Hsp70) member 12A	Chaperone HSP70				+			+						+			+	+	+						HSPA12A is a member of the Cellular response to heat stress Homo sapiens R-HSA-3371556 pathway. HSPA12A is a member of the Regulation of HSF1-mediated heat shock response Homo sapiens R-HSA-3371453 pathway. HSPA12A is a member of the Cellular responses to stress Homo sapiens R-HSA-2262752 pathway.
79	HSPA12B	heat shock protein family A (Hsp70) member 12B	Chaperone HSP70				+			+		+				+			+	+	+						HSPA12B is a member of the Cellular response to heat stress Homo sapiens R-HSA-3371556 pathway. HSPA12B is a member of the Regulation of HSF1-mediated heat shock response Homo sapiens R-HSA-3371453 pathway. HSPA12B is a member of the Cellular responses to stress Homo sapiens R-HSA-2262752 pathway.
80	HSPA13	heat shock protein family A (Hsp70) member 13	Chaperone HSP70				+		+	+						+			+	+	+	+					HSPA13 is involved in the biological process 'de novo' posttranslational protein folding (GO:0051084). HSPA13 is involved in the biological process cellular response to topologically incorrect protein (GO:0035967). HSPA13 is involved in the biological process cellular response to unfolded protein (GO:0034620). HSPA13 is involved in the biological process chaperone cofactor-dependent protein refol…
81	HSPA14	heat shock protein family A (Hsp70) member 14	Chaperone HSP70				+		+	+						+			+	+	+	+					HSPA14 is involved in the biological process 'de novo' posttranslational protein folding (GO:0051084). HSPA14 is involved in the biological process cellular response to topologically incorrect protein (GO:0035967). HSPA14 is involved in the biological process cellular response to unfolded protein (GO:0034620). HSPA14 is involved in the biological process chaperone cofactor-dependent protein refol…
82	HSPA1L	heat shock protein family A (Hsp70) member 1 like	Chaperone HSP70				+		+	+		+				+			+	+	+	+		+			HSPA1L is involved in the biological process 'de novo' posttranslational protein folding (GO:0051084). HSPA1L is involved in the biological process cellular response to topologically incorrect protein (GO:0035967). HSPA1L is involved in the biological process cellular response to unfolded protein (GO:0034620). HSPA1L is involved in the biological process chaperone cofactor-dependent protein refol…
83	HSPA2	heat shock protein family A (Hsp70) member 2	Chaperone HSP70				+		+	+	+								+	+	+						HSPA2 is involved in the biological process 'de novo' posttranslational protein folding (GO:0051084). HSPA2 is involved in the biological process cellular response to topologically incorrect protein (GO:0035967). HSPA2 is involved in the biological process cellular response to unfolded protein (GO:0034620). HSPA2 is involved in the biological process chaperone cofactor-dependent protein refolding…
84	HSPA4L	heat shock protein family A (Hsp70) member 4 like	Chaperone HSP70				+												+			+					HSPA4L is involved in the biological process response to unfolded protein (GO:0006986).
85	HSPA6	heat shock protein family A (Hsp70) member 6	Chaperone HSP70				+		+	+	+	+				+			+	+	+	+					HSPA6 is involved in the biological process 'de novo' posttranslational protein folding (GO:0051084). HSPA6 is involved in the biological process cellular heat acclimation (GO:0070370). HSPA6 is involved in the biological process cellular response to heat (GO:0034605). HSPA6 is involved in the biological process cellular response to topologically incorrect protein (GO:0035967). HSPA6 is involved …
86	HSPA7	heat shock protein family A (Hsp70) member 7 (pseudogene)	Chaperone HSP70									+				+			+								HSPA7 is a member of the Cellular response to heat stress Homo sapiens R-HSA-3371556 pathway. HSPA7 is a member of the Regulation of HSF1-mediated heat shock response Homo sapiens R-HSA-3371453 pathway. HSPA7 is a member of the Cellular responses to stress Homo sapiens R-HSA-2262752 pathway.
87	HSPA9	heat shock protein family A (Hsp70) member 9	Chaperone HSP70						+	+						+		+	+	+	+	+					HSPA9 is involved in the biological process 'de novo' posttranslational protein folding (GO:0051084). HSPA9 is involved in the biological process cellular response to interleukin-12 (GO:0071349). HSPA9 is involved in the biological process cellular response to topologically incorrect protein (GO:0035967). HSPA9 is involved in the biological process cellular response to unfolded protein (GO:003462…
88	HSPB1	heat shock protein family B (small) member 1	chaperone small								+							+	+			+		+	+	+	HSPB1 is involved in the biological process anterograde axonal protein transport (GO:0099641). HSPB1 is involved in the biological process anterograde axonal transport (GO:0008089). HSPB1 is involved in the biological process axo-dendritic protein transport (GO:0099640). HSPB1 is involved in the biological process cellular response to growth factor stimulus (GO:0071363). HSPB1 is involved in the …
89	HSPB2	heat shock protein family B (small) member 2	chaperone small								+	+							+			+					HSPB2 is involved in the biological process response to unfolded protein (GO:0006986).HSPB2 is a member of the MAPK signaling pathway pathway.
90	HSPB8	heat shock protein family B (small) member 8	chaperone small									+							+			+			+		HSPB8 is involved in the biological process cellular response to topologically incorrect protein (GO:0035967). HSPB8 is involved in the biological process cellular response to unfolded protein (GO:0034620). HSPB8 is involved in the biological process positive regulation of macroautophagy (GO:0016239). HSPB8 is involved in the biological process regulation of cellular response to heat (GO:1900034)…
91	MAPK3	mitogen-activated protein kinase 3	Protein modification process								+	+								+			+			+	MAPK3 is involved in the biological process axon guidance (GO:0007411). MAPK3 is involved in the biological process axonogenesis (GO:0007409). MAPK3 is involved in the biological process BMP signaling pathway (GO:0030509). MAPK3 is involved in the biological process caveolin-mediated endocytosis (GO:0072584). MAPK3 is involved in the biological process cellular protein modification process (GO:00…
92	MAPKAPK2	MAPK activated protein kinase 2	Protein modification process								+	+								+							MAPKAPK2 is involved in the biological process 3'-UTR-mediated mRNA stabilization (GO:0070935). MAPKAPK2 is involved in the biological process cellular protein modification process (GO:0006464). MAPKAPK2 is involved in the biological process cellular response to DNA damage stimulus (GO:0006974). MAPKAPK2 is involved in the biological process cellular response to growth factor stimulus (GO:0071363…
93	MTOR	mechanistic target of rapamycin kinase	Protein modification process									+				+		+		+			+		+		MTOR is involved in the biological process activation of protein kinase activity (GO:0032147). MTOR is involved in the biological process activation of protein kinase B activity (GO:0032148). MTOR is involved in the biological process anoikis (GO:0043276). MTOR is involved in the biological process apoptotic process (GO:0006915). MTOR is involved in the biological process cellular protein modific…
94	NDC1	NDC1 transmembrane nucleoporin	Nucleoporin/Protein transport					+				+								+			+	+			NDC1 is involved in the biological process cellular protein-containing complex assembly (GO:0034622). NDC1 is involved in the biological process gene expression (GO:0010467). NDC1 is involved in the biological process mitotic nuclear membrane organization (GO:0101024). NDC1 is involved in the biological process mitotic nuclear membrane reassembly (GO:0007084). NDC1 is involved in the biological p…
95	NUP107	nucleoporin 107	Nucleoporin/Protein transport																	+				+			NUP107 is involved in the biological process cellular protein-containing complex assembly (GO:0034622). NUP107 is involved in the biological process development of primary female sexual characteristics (GO:0046545). NUP107 is involved in the biological process establishment of protein localization to organelle (GO:0072594). NUP107 is involved in the biological process female gonad development (GO…
96	NUP133	nucleoporin 133	Nucleoporin/Protein transport					+								+				+			+	+			NUP133 is involved in the biological process chromosome organization (GO:0051276). NUP133 is involved in the biological process establishment of protein localization to organelle (GO:0072594). NUP133 is involved in the biological process gene expression (GO:0010467). NUP133 is involved in the biological process import into nucleus (GO:0051170). NUP133 is involved in the biological process intrace…
97	NUP153	nucleoporin 153	Nucleoporin/Protein transport					+								+				+			+	+			NUP153 is involved in the biological process cellular protein-containing complex assembly (GO:0034622). NUP153 is involved in the biological process establishment of protein localization to organelle (GO:0072594). NUP153 is involved in the biological process gene expression (GO:0010467). NUP153 is involved in the biological process import into nucleus (GO:0051170). NUP153 is involved in the biolo…
98	NUP155	nucleoporin 155	Nucleoporin/Protein transport					+												+			+	+			NUP153 is involved in the biological process cellular protein-containing complex assembly (GO:0034622). NUP153 is involved in the biological process establishment of protein localization to organelle (GO:0072594). NUP153 is involved in the biological process gene expression (GO:0010467). NUP153 is involved in the biological process import into nucleus (GO:0051170). NUP153 is involved in the biolo…
99	NUP160	nucleoporin 160	Nucleoporin/Protein transport					+				+				+				+			+	+			NUP160 is involved in the biological process gene expression (GO:0010467). NUP160 is involved in the biological process microtubule cytoskeleton organization involved in mitosis (GO:1902850). NUP160 is involved in the biological process mitotic nuclear membrane organization (GO:0101024). NUP160 is involved in the biological process mitotic nuclear membrane reassembly (GO:0007084). NUP160 is invol…
100	NUP188	nucleoporin 188	Nucleoporin/Protein transport					+				+				+				+			+	+			NUP188 is involved in the biological process establishment of protein localization to organelle (GO:0072594). NUP188 is involved in the biological process gene expression (GO:0010467). NUP188 is involved in the biological process import into nucleus (GO:0051170). NUP188 is involved in the biological process intracellular protein transport (GO:0006886). NUP188 is involved in the biological process…
101	NUP205	nucleoporin 205	Nucleoporin/Protein transport					+				+				+				+			+	+			NUP205 is involved in the biological process cellular protein-containing complex assembly (GO:0034622). NUP205 is involved in the biological process gene expression (GO:0010467). NUP205 is involved in the biological process mitotic nuclear membrane organization (GO:0101024). NUP205 is involved in the biological process mitotic nuclear membrane reassembly (GO:0007084). NUP205 is involved in the bi…
102	NUP210	nucleoporin 210	Nucleoporin/Protein transport					+				+				+				+			+	+			UP210 is involved in the biological process gene expression (GO:0010467). NUP210 is involved in the biological process mRNA export from nucleus (GO:0006406). NUP210 is involved in the biological process mRNA transport (GO:0051028). NUP210 is involved in the biological process mRNA-containing ribonucleoprotein complex export from nucleus (GO:0071427). NUP210 is involved in the biological process n…
103	NUP214	nucleoporin 214	Nucleoporin/Protein transport					+				+				+				+			+	+			NUP214 is involved in the biological process establishment of protein localization to organelle (GO:0072594). NUP214 is involved in the biological process gene expression (GO:0010467). NUP214 is involved in the biological process import into nucleus (GO:0051170). NUP214 is involved in the biological process intracellular protein transport (GO:0006886). NUP214 is involved in the biological process…
104	NUP35	nucleoporin 35	Nucleoporin/Protein transport					+				+				+				+			+	+			NUP35 is involved in the biological process gene expression (GO:0010467). NUP35 is involved in the biological process mitotic nuclear membrane organization (GO:0101024). NUP35 is involved in the biological process mitotic nuclear membrane reassembly (GO:0007084). NUP35 is involved in the biological process mRNA export from nucleus (GO:0006406). NUP35 is involved in the biological process mRNA tra…
105	NUP37	nucleoporin 37	Nucleoporin/Protein transport					+				+				+				+			+	+			NUP37 is involved in the biological process gene expression (GO:0010467). NUP37 is involved in the biological process microtubule cytoskeleton organization involved in mitosis (GO:1902850). NUP37 is involved in the biological process mitotic nuclear membrane organization (GO:0101024). NUP37 is involved in the biological process mitotic nuclear membrane reassembly (GO:0007084). NUP37 is involved i…
106	NUP43	nucleoporin 43	Nucleoporin/Protein transport					+				+								+			+	+			NUP43 is involved in the biological process gene expression (GO:0010467). NUP43 is involved in the biological process microtubule cytoskeleton organization involved in mitosis (GO:1902850). NUP43 is involved in the biological process mitotic nuclear membrane organization (GO:0101024). NUP43 is involved in the biological process mitotic nuclear membrane reassembly (GO:0007084). NUP43 is involved i…
107	NUP50	nucleoporin 50	Nucleoporin/Protein transport					+				+				+				+			+	+			NUP50 is involved in the biological process establishment of protein localization to organelle (GO:0072594). NUP50 is involved in the biological process gene expression (GO:0010467). NUP50 is involved in the biological process import into nucleus (GO:0051170). NUP50 is involved in the biological process intracellular protein transport (GO:0006886). NUP50 is involved in the biological process mRNA…
108	NUP54	nucleoporin 54	Nucleoporin/Protein transport					+				+								+			+	+			NUP54 is involved in the biological process gene expression (GO:0010467). NUP54 is involved in the biological process mRNA export from nucleus (GO:0006406). NUP54 is involved in the biological process mRNA transport (GO:0051028). NUP54 is involved in the biological process mRNA-containing ribonucleoprotein complex export from nucleus (GO:0071427). NUP54 is involved in the biological process ncRNA…
109	NUP58	nucleoporin 58	Nucleoporin/Protein transport					+				+				+							+	+			NUP58 is involved in the biological process gene expression (GO:0010467). NUP58 is involved in the biological process mRNA export from nucleus (GO:0006406). NUP58 is involved in the biological process mRNA transport (GO:0051028). NUP58 is involved in the biological process mRNA-containing ribonucleoprotein complex export from nucleus (GO:0071427). NUP58 is involved in the biological process ncRNA…
110	NUP62	nucleoporin 62	Nucleoporin/Protein transport					+				+						+		+			+	+			NUP62 is involved in the biological process centriole assembly (GO:0098534). NUP62 is involved in the biological process establishment of protein localization to organelle (GO:0072594). NUP62 is involved in the biological process gene expression (GO:0010467). NUP62 is involved in the biological process import into nucleus (GO:0051170). NUP62 is involved in the biological process intracellular pro…
111	NUP85	nucleoporin 85	Nucleoporin/Protein transport					+				+				+				+			+	+			NUP85 is involved in the biological process establishment of protein localization to organelle (GO:0072594). NUP85 is involved in the biological process gene expression (GO:0010467). NUP85 is involved in the biological process import into nucleus (GO:0051170). NUP85 is involved in the biological process intracellular protein transport (GO:0006886). NUP85 is involved in the biological process micr…
112	NUP88	nucleoporin 88	Nucleoporin/Protein transport					+				+				+				+			+	+			NUP88 is involved in the biological process establishment of protein localization to organelle (GO:0072594). NUP88 is involved in the biological process gene expression (GO:0010467). NUP88 is involved in the biological process import into nucleus (GO:0051170). NUP88 is involved in the biological process intracellular protein transport (GO:0006886). NUP88 is involved in the biological process mRNA…
113	NUP93	nucleoporin 93	Nucleoporin/Protein transport					+				+				+				+			+	+			NUP93 is involved in the biological process cellular protein-containing complex assembly (GO:0034622). NUP93 is involved in the biological process endomembrane system organization (GO:0010256). NUP93 is involved in the biological process establishment of protein localization to organelle (GO:0072594). NUP93 is involved in the biological process gene expression (GO:0010467). NUP93 is involved in t…
114	POM121	POM121 transmembrane nucleoporin	Nucleoporin/Protein transport					+				+				+				+			+	+			POM121 is involved in the biological process establishment of protein localization to organelle (GO:0072594). POM121 is involved in the biological process gene expression (GO:0010467). POM121 is involved in the biological process import into nucleus (GO:0051170). POM121 is involved in the biological process intracellular protein transport (GO:0006886). POM121 is involved in the biological process…
115	POM121C	POM121 transmembrane nucleoporin C	Nucleoporin/Protein transport					+				+				+				+			+	+			POM121C is involved in the biological process establishment of protein localization to organelle (GO:0072594). POM121C is involved in the biological process gene expression (GO:0010467). POM121C is involved in the biological process import into nucleus (GO:0051170). POM121C is involved in the biological process intracellular protein transport (GO:0006886). POM121C is involved in the biological pr…
116	PTGES3	prostaglandin E synthase 3	Chaperone activity						+						+	+					+						PTGES3 is involved in the biological process 'de novo' posttranslational protein folding (GO:0051084). PTGES3 is involved in the biological process arachidonic acid metabolic process (GO:0019369). PTGES3 is involved in the biological process cellular protein-containing complex assembly (GO:0034622). PTGES3 is involved in the biological process chaperone cofactor-dependent protein refolding (GO:00…
117	RAE1	ribonucleic acid export 1	Protein modification process					+				+				+				+			+				RAE1 is involved in the biological process chromosome organization (GO:0051276). RAE1 is involved in the biological process gene expression (GO:0010467). RAE1 is involved in the biological process mRNA export from nucleus (GO:0006406). RAE1 is involved in the biological process mRNA transport (GO:0051028). RAE1 is involved in the biological process mRNA-containing ribonucleoprotein complex export…
118	RANBP2	RAN binding protein 2	Protein modification process					+				+				+				+			+	+			RANBP2 is involved in the biological process gene expression (GO:0010467). RANBP2 is involved in the biological process microtubule cytoskeleton organization involved in mitosis (GO:1902850). RANBP2 is involved in the biological process mitotic spindle organization (GO:0007052). RANBP2 is involved in the biological process mRNA export from nucleus (GO:0006406). RANBP2 is involved in the biologica…
119	RLN1	relaxin 1	HSF1 activation									+				+											RLN1 is a member of the HSF1 activation Homo sapiens R-HSA-3371511 pathway. RLN1 is a member of the Attenuation phase Homo sapiens R-HSA-3371568 pathway. RLN1 is a member of the HSF1-dependent transactivation Homo sapiens R-HSA-3371571 pathway. RLN1 is a member of the Cellular response to heat stress Homo sapiens R-HSA-3371556 pathway. RLN1 is a member of the Regulation of HSF1-mediated heat shoc…
120	RPA1	replication protein A1	Protein modification process													+		+						+			RPA1 is involved in the biological process base-excision repair (GO:0006284). RPA1 is involved in the biological process base-excision repair, gap-filling (GO:0006287). RPA1 is involved in the biological process cellular macromolecule biosynthetic process (GO:0034645). RPA1 is involved in the biological process cellular response to DNA damage stimulus (GO:0006974). RPA1 is involved in the biologi…
121	RPA2	replication protein A2	Protein modification process													+		+						+			RPA2 is a member of the HSF1 activation Homo sapiens R-HSA-3371511 pathway. RPA2 is involved in the biological process base-excision repair (GO:0006284). RPA2 is involved in the biological process base-excision repair, gap-filling (GO:0006287). RPA2 is involved in the biological process cellular macromolecule biosynthetic process (GO:0034645). RPA2 is involved in the biological process DNA metabo…
122	RPA3	replication protein A3	Protein modification process													+		+						+			RPA3 is a member of the Regulation of HSF1-mediated heat shock response Homo sapiens R-HSA-3371453 pathway. RPA3 is involved in the biological process base-excision repair (GO:0006284). RPA3 is involved in the biological process base-excision repair, gap-filling (GO:0006287). RPA3 is involved in the biological process cellular macromolecule biosynthetic process (GO:0034645). RPA3 is involved in t…
123	RPS19BP1	ribosomal protein S19 binding protein 1	RNA chaperone									+				+											RPS19BP1 is a member of the Cellular response to heat stress Homo sapiens R-HSA-3371556 pathway. RPS19BP1 is a member of the Regulation of HSF1-mediated heat shock response Homo sapiens R-HSA-3371453 pathway. RPS19BP1 is a member of the Cellular responses to stress Homo sapiens R-HSA-2262752 pathway.
124	SEC13	SEC13 homolog, nuclear pore and COPII coat complex component	Protein transport																	+				+			SEC13 is involved in the biological process antigen processing and presentation of exogenous peptide antigen (GO:0002478). SEC13 is involved in the biological process antigen processing and presentation of exogenous peptide antigen via MHC class II (GO:0019886). SEC13 is involved in the biological process antigen processing and presentation of peptide antigen via MHC class I (GO:0002474). SEC13 i…
125	SERPINH1	serpin family H member 1	Chaperone activity													+						+					SERPINH1 is involved in the biological process collagen fibril organization (GO:0030199). SERPINH1 is involved in the biological process extracellular matrix organization (GO:0030198). SERPINH1 is involved in the biological process negative regulation of endopeptidase activity (GO:0010951). SERPINH1 is involved in the biological process negative regulation of peptidase activity (GO:0010466). SERP…
126	SIRT1	sirtuin 1	Protein modification process							+						+		+		+			+			+	SIRT1 is involved in the biological process cellular glucose homeostasis (GO:0001678). SIRT1 is involved in the biological process cellular protein modification process (GO:0006464). SIRT1 is involved in the biological process cellular response to cytokine stimulus (GO:0071345). SIRT1 is involved in the biological process cellular response to decreased oxygen levels (GO:0036294). SIRT1 is involve…
127	ST13	ST13 Hsp70 interacting protein	Hsp70 interacting protein						+			+			+	+					+						ST13 is involved in the biological process 'de novo' posttranslational protein folding (GO:0051084). ST13 is involved in the biological process cellular component assembly (GO:0022607). ST13 is involved in the biological process chaperone cofactor-dependent protein refolding (GO:0051085). ST13 is involved in the biological process protein-containing complex assembly (GO:0065003). ST13 is involved…
128	TNFRSF21	TNF receptor superfamily member 21	Apoptosis													+		+									TNFRSF21 is involved in the biological process antigen receptor-mediated signaling pathway (GO:0050851). TNFRSF21 is involved in the biological process apoptotic process (GO:0006915). TNFRSF21 is involved in the biological process cellular response to cytokine stimulus (GO:0071345). TNFRSF21 is involved in the biological process cellular response to tumor necrosis factor (GO:0071356). TNFRSF21 is…
129	TPR	translocated promoter region, nuclear basket protein	Protein modification process					+				+								+			+	+			TPR is involved in the biological process cellular protein-containing complex assembly (GO:0034622). TPR is involved in the biological process cellular response to cytokine stimulus (GO:0071345). TPR is involved in the biological process cellular response to heat (GO:0034605). TPR is involved in the biological process cellular response to interferon-alpha (GO:0035457). TPR is involved in the biol…
130	UBB	ubiquitin B	Protein modification process							+	+					+		+					+				UBB is involved in the biological process aggrephagy (GO:0035973). UBB is involved in the biological process amyloid fibril formation (GO:1990000). UBB is involved in the biological process anaphase-promoting complex-dependent catabolic process (GO:0031145). UBB is involved in the biological process cellular response to cytokine stimulus (GO:0071345). UBB is involved in the biological process cel…
131	YWHAE	tyrosine 3-monooxygenase/tryptophan 5-monooxygenase activation protein epsilon	HSF1 nuclear export								+	+				+		+						+			YWHAE is involved in the biological process cardiac muscle cell action potential (GO:0086001). YWHAE is involved in the biological process cardiac muscle cell membrane repolarization (GO:0099622). YWHAE is involved in the biological process cell cycle G2/M phase transition (GO:0044839). YWHAE is involved in the biological process cellular calcium ion homeostasis (GO:0006874). YWHAE is involved in…
132	HSPA1A	heat shock protein family A (Hsp70) member 1A	Chaperone HSP70						+	+		+			+	+		+			+	+	+			+	HSPA1A is a member of the HSF1 activation Homo sapiens R-HSA-3371511 pathway. HSPA1A is involved in the biological process 'de novo' posttranslational protein folding (GO:0051084). HSPA1A is involved in the biological process cellular heat acclimation (GO:0070370). HSPA1A is involved in the biological process cellular protein-containing complex assembly (GO:0034622). HSPA1A is involved in the bio…
133	CRYAB	crystallin alpha B	Chaperone activity									+						+					+				CRYAB is involved in the biological process cellular response to gamma radiation (GO:0071480). CRYAB is involved in the biological process cellular response to ionizing radiation (GO:0071479). CRYAB is involved in the biological process muscle contraction (GO:0006936). CRYAB is involved in the biological process negative regulation of amyloid fibril formation (GO:1905907). CRYAB is involved in th…
134	DNAJB1	DnaJ heat shock protein family (Hsp40) member B1	Hsp40 family co-chaperone						+		+	+			+	+				+	+	+					DNAJB1 is involved in the biological process 'de novo' posttranslational protein folding (GO:0051084). DNAJB1 is involved in the biological process chaperone cofactor-dependent protein refolding (GO:0051085). DNAJB1 is involved in the biological process negative regulation of cellular component organization (GO:0051129). DNAJB1 is involved in the biological process negative regulation of inclusio…
135	HSP90AB1	Heat shock protein HSP 90-beta	Chaperone HSP90							+		+				+				+		+	+	+			HSP90AB1 is involved in the biological process axon extension (GO:0048675). HSP90AB1 is involved in the biological process axonogenesis (GO:0007409). HSP90AB1 is involved in the biological process cellular protein-containing complex assembly (GO:0034622). HSP90AB1 is involved in the biological process cellular response to heat (GO:0034605). HSP90AB1 is involved in the biological process central n…
136	HSPA4	Heat shock 70 kDa protein 4	Chaperone HSP70									+			+	+			+			+	+	+			HSPA4 is involved in the biological process cellular protein-containing complex assembly (GO:0034622). HSPA4 is involved in the biological process chaperone-mediated protein complex assembly (GO:0051131). HSPA4 is involved in the biological process protein import (GO:0017038). HSPA4 is involved in the biological process protein insertion into mitochondrial membrane (GO:0051204). HSPA4 is involved…
137	HSPA8	heat shock protein family A (Hsp70) member 8	Chaperone HSP70						+			+							+		+	+	+				HSPA8 is involved in the biological process 'de novo' posttranslational protein folding (GO:0051084). HSPA8 is involved in the biological process axo-dendritic transport (GO:0008088). HSPA8 is involved in the biological process cellular response to cytokine stimulus (GO:0071345). HSPA8 is involved in the biological process cellular response to nutrient levels (GO:0031669). HSPA8 is involved in th…
138	HSPH1	heat shock protein family H (Hsp110) member 1	Nucleotide-exchange factor for chaperone proteins HSPA1A and HSPA1B									+										+					HSPH1 is involved in the biological process positive regulation of alpha-beta T cell activation (GO:0046635). HSPH1 is involved in the biological process positive regulation of macromolecule biosynthetic process (GO:0010557). HSPH1 is involved in the biological process positive regulation of MHC class I biosynthetic process (GO:0045345). HSPH1 is involved in the biological process positive regula…
139	EEF1A1	eukaryotic translation elongation factor 1 alpha 1	Protein modification process												+	+									+		EEF1A1 is involved in the biological process cellular macromolecule biosynthetic process (GO:0034645). EEF1A1 is involved in the biological process cellular protein metabolic process (GO:0044267). EEF1A1 is involved in the biological process cellular response to epidermal growth factor stimulus (GO:0071364). EEF1A1 is involved in the biological process cellular response to growth factor stimulus …
140	CTDSP2	Carboxy-terminal domain RNA polymerase II polypeptide A small phosphatase 2	ERN1			+																		+			CTDSP2 is involved in the biological process cellular protein modification process (GO:0006464). CTDSP2 is involved in the biological process dephosphorylation (GO:0016311). CTDSP2 is involved in the biological process IRE1-mediated unfolded protein response (GO:0036498). CTDSP2 is involved in the biological process protein dephosphorylation (GO:0006470).
141	DCTN1	Dynactin subunit 1	ERN1			+																					DCTN1 is involved in the biological process antigen processing and presentation of exogenous peptide antigen (GO:0002478). DCTN1 is involved in the biological process antigen processing and presentation of exogenous peptide antigen via MHC class II (GO:0019886). DCTN1 is involved in the biological process antigen processing and presentation of peptide antigen via MHC class II (GO:0002495). DCTN1 …
142	DNAJC3	DnaJ heat shock protein family (Hsp40) member C3	Hsp40 family co-chaperone/Apoptosis																								DNAJC3 is involved in the biological process Negative Regulation Of Apoptotic Process (GO:0043066). DNAJC3 is involved in the biological process Negative Regulation Of Programmed Cell Death (GO:0043069). DNAJC3 is involved in the biological process Negative Regulation Of Protein Phosphorylation (GO:0001933). DNAJC3 is involved in the biological process Regulation Of Apoptotic Process (GO:0042981)…
143	INS	insulin	Glucose homeostasis
