# Supplementary material for: Differentially Expressed Genes Regulating Glutathione Metabolism, Protein-Folding, and Unfolded Protein Response in Pancreatic β-Cells in Type 2 Diabetes Mellitus
Source: Int J Mol Sci. 2023 Jul 27;24(15):12059. doi: 10.3390/ijms241512059 (PMC10418503; doi:10.3390/ijms241512059)
Supplement: Supplementary file 1 [file ijms-24-12059-s001.zip › Supplementary Table S2.xlsx]

## Sheet: Dataset 1 (non-diabetics)
		Supplementary Table S2-1. Pearson's rank correlations between expression levels of genes in non-diabetics from Dataset 1
		Significant correlations at P≤0,05 are highlighted in red.
	Gene	ANPEP	CHAC1	CHAC2	CTH	G6PD	GCLC	GCLM	GGCT	GGT1	GGT2	GGT5	GGT6	GGT7	GSR	GSS	IDH1	IDH2	LAP3	OPLAH	PGD	ASNS	ATF3	ATF4	ATF6	BID	CALR	CCL2	DDIT3	CKAP4	CREB3L4	CREB3L1	CREB3L2	C5orf41	TM7SF4	DNAJB11	DNAJC3	EDEM1	EDEM2	EIF2AK3	EIF2S1	EIF2S2	EIF2S3	ERN1	ERP27	PPP1R15A	HERPUD1	HSPA5	HYOU1
	ANPEP	1	-0.0759966	-0.334074	0.416545	-0.220356	-0.430702	-0.450345	-0.279752	-0.11605	0.371231	-0.143809	0.0293193	-0.0860137	-0.201955	0.888611	-0.0235044	0.475037	-0.533361	-0.216217	0.863408	-0.893385	0.115352	0.210712	-0.394518	0.00215504	0.607292	0.652609	0.769534	-0.153813	0.238224	0.275304	-0.0561694	0.335458	-0.0818333	-0.446038	-0.743095	-0.509463	0.734194	-0.496901	0.0348602	-0.748845	-0.066621	-0.175418	0.604671	0.416544	-0.307002	-0.308531	0.0987804
	CHAC1	-0.0759966	1	0.241359	0.120668	0.0620814	-0.79216	-0.353766	0.481724	-0.515144	0.674334	-0.264919	0.866817	0.686566	0.674812	0.243777	-0.688593	0.16373	-0.507524	0.428109	0.268364	-0.0125802	0.149684	0.732207	-0.340915	-0.137327	0.357802	0.683541	-0.258619	0.274915	0.262092	0.21145	0.395984	0.370674	-0.456803	0.48231	0.501287	0.363663	0.386362	0.325352	-0.0526459	0.125676	0.049556	0.0376217	-0.0527435	0.647308	0.657597	0.604763	0.82289
	CHAC2	-0.334074	0.241359	1	0.1124	0.0664622	0.0967781	0.451149	0.616239	0.233362	0.231734	-0.0467464	0.550112	-0.0109862	-0.202323	-0.472363	0.228274	-0.125829	0.13872	-0.445102	0.0270279	0.33097	-0.177771	-0.139539	0.0901387	0.522333	-0.195578	-0.0716512	-0.242179	-0.174248	-0.129198	0.0282635	0.507826	0.0826284	-0.173055	0.442053	0.55144	0.713235	0.00495292	0.357538	0.0772555	0.467813	-0.262263	0.355362	0.306018	-0.364296	0.183698	0.604829	-0.115808
	CTH	0.416545	0.120668	0.1124	1	0.48791	-0.301471	-0.69672	-0.506188	-0.429243	0.703309	0.649304	0.210861	0.0438554	0.384933	0.350885	-0.461005	0.923877	-0.446558	-0.176026	0.515115	-0.694267	-0.701191	0.261755	-0.623854	-0.480774	0.47352	0.295949	0.0650723	-0.24578	0.233942	0.636326	0.0831664	0.17058	0.250899	-0.56443	-0.393659	-0.247538	0.696982	-0.555844	0.065611	-0.762277	0.52791	0.071567	0.16221	-0.131687	-0.524772	-0.333683	0.315021
	G6PD	-0.220356	0.0620814	0.0664622	0.48791	1	-0.0186678	-0.246095	-0.299428	-0.315694	0.101584	0.617892	-0.0989326	-0.202141	0.494346	-0.037498	-0.513269	0.474045	-0.388363	0.452788	-0.251133	0.0697009	-0.625604	-0.095536	-0.20813	-0.234703	0.327781	-0.259564	-0.0431845	-0.294328	0.53019	0.0400519	-0.427808	-0.566218	0.491767	-0.132257	0.146839	0.0462709	0.0885779	-0.293347	-0.588676	-0.18588	0.202258	-0.359064	-0.0260926	-0.207513	-0.120646	-0.297605	0.30397
	GCLC	-0.430702	-0.79216	0.0967781	-0.301471	-0.0186678	1	0.563007	-0.251075	0.753747	-0.639961	0.238838	-0.704588	-0.691225	-0.556439	-0.701504	0.59536	-0.459966	0.78257	-0.416635	-0.629327	0.483993	-0.311622	-0.748517	0.713998	0.212974	-0.753955	-0.899776	-0.146894	-0.356389	-0.397225	-0.0828423	-0.147072	-0.288651	0.262555	-0.277121	-0.104575	-0.138557	-0.609976	-0.112866	-0.0435545	0.357157	-0.0567222	0.0268735	-0.15836	-0.854451	-0.494561	-0.321272	-0.898487
	GCLM	-0.450345	-0.353766	0.451149	-0.69672	-0.246095	0.563007	1	0.598387	0.621035	-0.710914	-0.330153	-0.133437	-0.293198	-0.715263	-0.59029	0.762293	-0.832958	0.462909	-0.213004	-0.492636	0.69152	0.334303	-0.520501	0.578921	0.790339	-0.57823	-0.52153	-0.0561668	0.0542521	-0.377174	-0.637795	0.108635	-0.412478	0.0766619	0.525644	0.414504	0.568426	-0.711269	0.589273	-0.112835	0.762055	-0.561888	-0.0221304	0.232708	-0.333554	0.317607	0.294096	-0.57188
	GGCT	-0.279752	0.481724	0.616239	-0.506188	-0.299428	-0.251075	0.598387	1	0.0899892	-0.0485434	-0.660133	0.626812	0.313566	-0.201346	-0.197177	0.245168	-0.543592	-0.0322104	0.0240214	0.000837196	0.479448	0.593043	0.0848548	0.122363	0.696789	-0.0587137	0.221165	-0.0849678	0.259975	-0.0503602	-0.474789	0.37864	0.0284588	-0.408355	0.919635	0.742195	0.822078	-0.192608	0.763467	0.00291583	0.70711	-0.604516	0.155688	0.276758	0.306459	0.813615	0.855358	0.155015
	GGT1	-0.11605	-0.515144	0.233362	-0.429243	-0.315694	0.753747	0.621035	0.0899892	1	-0.386238	-0.276692	-0.390743	-0.744947	-0.732539	-0.376465	0.580016	-0.62863	0.567857	-0.507788	-0.253506	0.375633	-0.0544491	-0.597356	0.897316	0.603236	-0.618031	-0.462325	0.2182	-0.527278	-0.264155	0.0553836	0.0727223	0.0809839	-0.20846	-0.126046	-0.132106	-0.160479	-0.277878	-0.101767	-0.21712	0.474285	-0.45709	-0.119174	0.288274	-0.502262	-0.27443	-0.0292854	-0.870347
	GGT2	0.371231	0.674334	0.231734	0.703309	0.101584	-0.639961	-0.710914	-0.0485434	-0.386238	1	0.0725641	0.66974	0.338949	0.536788	0.436118	-0.649425	0.662813	-0.468976	-0.100459	0.678073	-0.545593	-0.323194	0.581282	-0.456909	-0.332205	0.475412	0.711729	0.00274478	-0.168567	0.28387	0.753548	0.391115	0.674736	-0.407296	-0.180216	-0.0828749	-0.122925	0.854092	-0.311811	0.128096	-0.416004	0.278853	0.190912	0.126979	0.295447	-0.0746981	0.226621	0.544511
	GGT5	-0.143809	-0.264919	-0.0467464	0.649304	0.617892	0.238838	-0.330153	-0.660133	-0.276692	0.0725641	1	-0.219168	-0.0241895	0.310864	-0.189206	-0.265763	0.519689	-0.0647067	0.0522792	-0.254926	-0.224189	-0.835219	0.065551	-0.332631	-0.61434	-0.114841	-0.35529	-0.393432	0.0345749	-0.193996	0.327772	-4.91257e-05	-0.383344	0.770928	-0.586299	-0.292222	-0.151592	-0.0609559	-0.265717	-0.0390528	-0.482279	0.792122	-0.124818	-0.229888	-0.491087	-0.518736	-0.66154	0.049908
	GGT6	0.0293193	0.866817	0.550112	0.210861	-0.0989326	-0.704588	-0.133437	0.626812	-0.390743	0.66974	-0.219168	1	0.683132	0.341533	0.174083	-0.366744	0.128535	-0.461758	0.0756152	0.413911	-0.120128	0.126119	0.691351	-0.417263	0.0840867	0.240725	0.69734	-0.245668	0.340085	-0.0210256	0.191132	0.69053	0.377393	-0.343363	0.492523	0.434085	0.571379	0.378012	0.472393	0.129242	0.103243	0.0290809	0.16169	0.229739	0.487041	0.593069	0.642772	0.647974
	GGT7	-0.0860137	0.686566	-0.0109862	0.0438554	-0.202141	-0.691225	-0.293198	0.313566	-0.744947	0.338949	-0.0241895	0.683132	1	0.532605	0.137963	-0.374266	0.130171	-0.319021	0.364148	0.140975	-0.142478	0.30568	0.811668	-0.636941	-0.408911	0.148657	0.544576	-0.525995	0.838558	-0.249628	-0.0495957	0.484933	0.172505	-0.0381807	0.392557	0.318122	0.416653	0.0227444	0.586891	0.425121	-0.0724518	0.423227	0.223086	-0.308848	0.583935	0.591085	0.345885	0.764662
	GSR	-0.201955	0.674812	-0.202323	0.384933	0.494346	-0.556439	-0.715263	-0.201346	-0.732539	0.536788	0.310864	0.341533	0.532605	1	0.152409	-0.921056	0.517254	-0.396817	0.627183	-0.0303826	-0.0803939	-0.272079	0.574844	-0.449231	-0.721528	0.372187	0.292723	-0.414923	0.181331	0.377273	0.324365	-0.0629319	0.0970378	-0.0408408	0.00690202	0.252499	-0.0475968	0.279306	-0.0919062	-0.0829225	-0.21836	0.512633	-0.0158502	-0.526314	0.346652	0.200442	0.0536389	0.800637
	GSS	0.888611	0.243777	-0.472363	0.350885	-0.037498	-0.701504	-0.59029	-0.197177	-0.376465	0.436118	-0.189206	0.174083	0.137963	0.152409	1	-0.375072	0.487933	-0.78496	0.229462	0.765895	-0.802989	0.196634	0.458618	-0.486222	-0.129952	0.768038	0.794722	0.683002	0.00216173	0.438442	0.200784	-0.139192	0.234399	-0.100457	-0.263923	-0.545797	-0.439603	0.731255	-0.379875	-0.182555	-0.694065	-0.0308915	-0.373329	0.479788	0.727282	0.00517918	-0.233499	0.469698
	IDH1	-0.0235044	-0.688593	0.228274	-0.461005	-0.513269	0.59536	0.762293	0.245168	0.580016	-0.649425	-0.265763	-0.366744	-0.374266	-0.921056	-0.375072	1	-0.530727	0.59153	-0.629623	-0.118868	0.238104	0.359352	-0.642745	0.354917	0.617272	-0.435477	-0.442609	0.179162	-0.0172738	-0.449085	-0.496252	0.0111921	-0.158452	0.0720311	0.143368	-0.0484736	0.211648	-0.470837	0.239184	0.334365	0.318109	-0.444346	0.291734	0.235904	-0.443257	-0.14728	0.068129	-0.776478
	IDH2	0.475037	0.16373	-0.125829	0.923877	0.474045	-0.459966	-0.832958	-0.543592	-0.62863	0.662813	0.519689	0.128535	0.130171	0.517254	0.487933	-0.530727	1	-0.490227	-0.0182986	0.566388	-0.722253	-0.483108	0.254191	-0.741835	-0.581281	0.692228	0.367781	0.159488	-0.190804	0.442729	0.486701	-0.176826	0.174359	0.161034	-0.487689	-0.36042	-0.326616	0.733667	-0.612033	0.133798	-0.825157	0.458369	0.144592	0.0070957	0.0522396	-0.455313	-0.290741	0.454034
	LAP3	-0.533361	-0.507524	0.13872	-0.446558	-0.388363	0.78257	0.462909	-0.0322104	0.567857	-0.468976	-0.0647067	-0.461758	-0.319021	-0.396817	-0.78496	0.59153	-0.490227	1	-0.526289	-0.504046	0.554958	0.0204752	-0.608802	0.606329	0.10144	-0.74019	-0.708722	-0.372095	-0.158635	-0.452091	-0.083941	-0.00330886	0.125481	-0.175473	-0.00812828	0.155843	-0.0144426	-0.569169	0.0633631	0.453054	0.507621	-0.0772615	0.543959	-0.502632	-0.695642	-0.310552	0.122209	-0.751197
	OPLAH	-0.216217	0.428109	-0.445102	-0.176026	0.452788	-0.416635	-0.213004	0.0240214	-0.507788	-0.100459	0.0522792	0.0756152	0.364148	0.627183	0.229462	-0.629623	-0.0182986	-0.526289	1	-0.340604	0.173662	0.128523	0.430326	-0.174654	-0.296495	0.266233	0.135672	-0.13648	0.386734	0.333646	-0.283449	-0.29256	-0.464602	0.240359	0.259749	0.263353	0.0746899	-0.171103	0.232407	-0.551478	0.0332096	0.140681	-0.592797	-0.232757	0.575978	0.568149	-0.1062	0.670227
	PGD	0.863408	0.268364	0.0270279	0.515115	-0.251133	-0.629327	-0.492636	0.000837196	-0.253506	0.678073	-0.254926	0.413911	0.140975	-0.0303826	0.765895	-0.118868	0.566388	-0.504046	-0.340604	1	-0.809279	0.142258	0.312929	-0.51981	0.0365768	0.684279	0.808374	0.580363	-0.154548	0.301512	0.365788	0.155872	0.59287	-0.372976	-0.179711	-0.406095	-0.222899	0.885132	-0.361805	0.255242	-0.594894	-0.115996	0.184979	0.527496	0.430925	-0.148569	0.125702	0.27677
	ASNS	-0.893385	-0.0125802	0.33097	-0.694267	0.0697009	0.483993	0.69152	0.479448	0.375633	-0.545593	-0.224189	-0.120128	-0.142478	-0.0803939	-0.802989	0.238104	-0.722253	0.554958	0.173662	-0.809279	1	0.164764	-0.423343	0.63883	0.375636	-0.56362	-0.641628	-0.442757	-0.00955353	-0.0969316	-0.479782	-0.0899244	-0.342441	-0.111222	0.60385	0.766339	0.506464	-0.750062	0.502873	-0.191707	0.931557	-0.362777	0.0758239	-0.367344	-0.322839	0.414276	0.434045	-0.275787
	ATF3	0.115352	0.149684	-0.177771	-0.701191	-0.625604	-0.311622	0.334303	0.593043	-0.0544491	-0.323194	-0.835219	0.126119	0.30568	-0.272079	0.196634	0.359352	-0.483108	0.0204752	0.128523	0.142258	0.164764	1	0.0281264	0.0150576	0.41934	0.147968	0.299781	0.250149	0.405075	0.0254711	-0.652212	-0.0860328	0.0855704	-0.415875	0.646464	0.276826	0.271557	-0.186354	0.486381	0.23326	0.336951	-0.582398	0.153122	0.0557052	0.582036	0.619192	0.506639	0.0952803
	ATF4	0.210712	0.732207	-0.139539	0.261755	-0.095536	-0.748517	-0.520501	0.0848548	-0.597356	0.581282	0.065551	0.691351	0.811668	0.574844	0.458618	-0.642745	0.254191	-0.608802	0.430326	0.312929	-0.423343	0.0281264	1	-0.538203	-0.466525	0.216081	0.74927	-0.293201	0.611148	-0.165097	0.348725	0.569498	0.290844	-0.0283848	0.0326353	-0.0464638	0.0632394	0.328151	0.286315	0.0621207	-0.314219	0.521341	-0.201837	-0.0204829	0.697726	0.424771	0.0522532	0.790721
	ATF6	-0.394518	-0.340915	0.0901387	-0.623854	-0.20813	0.713998	0.578921	0.122363	0.897316	-0.456909	-0.332631	-0.417263	-0.636941	-0.449231	-0.486222	0.354917	-0.741835	0.606329	-0.174654	-0.51981	0.63883	0.0150576	-0.538203	1	0.465691	-0.655458	-0.542624	0.0299959	-0.450524	-0.146291	-0.0291416	-0.0668698	0.0124399	-0.287624	0.0318114	0.107253	-0.140645	-0.439042	-0.0115229	-0.336295	0.670572	-0.438543	-0.178801	-0.0214829	-0.39115	-0.0685336	0.0598386	-0.707646
	BID	0.00215504	-0.137327	0.522333	-0.480774	-0.234703	0.212974	0.790339	0.696789	0.603236	-0.332205	-0.61434	0.0840867	-0.408911	-0.721528	-0.129952	0.617272	-0.581281	0.10144	-0.296495	0.0365768	0.375636	0.41934	-0.466525	0.465691	1	-0.0999934	-0.0875468	0.439086	-0.269857	0.0580981	-0.469706	0.037798	-0.132115	-0.256061	0.523815	0.300478	0.445644	-0.157874	0.307415	-0.262065	0.571688	-0.878049	-0.0741798	0.650985	-0.0555626	0.314508	0.452973	-0.423936
	CALR	0.607292	0.357802	-0.195578	0.47352	0.327781	-0.753955	-0.57823	-0.0587137	-0.618031	0.475412	-0.114841	0.240725	0.148657	0.372187	0.768038	-0.435477	0.692228	-0.74019	0.266233	0.684279	-0.56362	0.147968	0.216081	-0.655458	-0.0999934	1	0.619022	0.576247	-0.13908	0.792432	-0.00666495	-0.411284	0.0719066	-0.123877	0.0277477	-0.105369	-0.121179	0.729056	-0.374518	-0.127646	-0.553389	-0.168656	-0.0510889	0.298341	0.551441	0.0708627	0.0617082	0.60723
	CCL2	0.652609	0.683541	-0.0716512	0.295949	-0.259564	-0.899776	-0.52153	0.221165	-0.462325	0.711729	-0.35529	0.69734	0.544576	0.292723	0.794722	-0.442609	0.367781	-0.708722	0.135672	0.808374	-0.641628	0.299781	0.74927	-0.542624	-0.0875468	0.619022	1	0.301052	0.233859	0.222766	0.299522	0.35199	0.540975	-0.402053	0.0893966	-0.15684	-0.0444091	0.733332	0.0097977	0.0907211	-0.406432	0.00723113	-0.056049	0.373368	0.821086	0.333706	0.261124	0.667684
	DDIT3	0.769534	-0.258619	-0.242179	0.0650723	-0.0431845	-0.146894	-0.0561668	-0.0849678	0.2182	0.00274478	-0.393432	-0.245668	-0.525995	-0.414923	0.683002	0.179162	0.159488	-0.372095	-0.13648	0.580363	-0.442757	0.250149	-0.293201	0.0299959	0.439086	0.576247	0.301052	1	-0.501513	0.550421	-0.0844437	-0.464006	0.045762	-0.169387	-0.188153	-0.471733	-0.404094	0.503579	-0.512816	-0.332487	-0.34177	-0.591813	-0.306121	0.693457	0.259266	-0.207413	-0.169324	-0.171738
	CKAP4	-0.153813	0.274915	-0.174248	-0.24578	-0.294328	-0.356389	0.0542521	0.259975	-0.527278	-0.168567	0.0345749	0.340085	0.838558	0.181331	0.00216173	-0.0172738	-0.190804	-0.158635	0.386734	-0.154548	-0.00955353	0.405075	0.611148	-0.450524	-0.269857	-0.13908	0.233859	-0.501513	1	-0.535892	-0.366861	0.399676	-0.196831	0.306936	0.349648	0.181445	0.418693	-0.397067	0.746415	0.341735	0.010182	0.395486	0.00283103	-0.256664	0.449179	0.569013	0.0684639	0.466459
	CREB3L4	0.238224	0.262092	-0.129198	0.233942	0.53019	-0.397225	-0.377174	-0.0503602	-0.264155	0.28387	-0.193996	-0.0210256	-0.249628	0.377273	0.438442	-0.449085	0.442729	-0.452091	0.333646	0.301512	-0.0969316	0.0254711	-0.165097	-0.146291	0.0580981	0.792432	0.222766	0.550421	-0.535892	1	-0.0317509	-0.680409	-0.0239509	-0.279081	0.0920577	0.127403	-0.17758	0.529412	-0.500451	-0.440958	-0.161498	-0.415388	-0.128621	0.137548	0.279596	0.028353	0.135918	0.346724
	CREB3L1	0.275304	0.21145	0.0282635	0.636326	0.0400519	-0.0828423	-0.637795	-0.474789	0.0553836	0.753548	0.327772	0.191132	-0.0495957	0.324365	0.200784	-0.496252	0.486701	-0.083941	-0.283449	0.365788	-0.479782	-0.652212	0.348725	-0.0291416	-0.469706	-0.00666495	0.299522	-0.0844437	-0.366861	-0.0317509	1	0.377602	0.654973	-0.232444	-0.658941	-0.446642	-0.535867	0.6189	-0.561617	0.0617694	-0.429622	0.500089	0.0360784	-0.017809	-0.118795	-0.521857	-0.223651	0.0552732
	CREB3L2	-0.0561694	0.395984	0.507826	0.0831664	-0.427808	-0.147072	0.108635	0.37864	0.0727223	0.391115	-4.91257e-05	0.69053	0.484933	-0.0629319	-0.139192	0.0111921	-0.176826	-0.00330886	-0.29256	0.155872	-0.0899244	-0.0860328	0.569498	-0.0668698	0.037798	-0.411284	0.35199	-0.464006	0.399676	-0.680409	0.377602	1	0.413237	-0.126643	0.111077	0.0808335	0.363075	0.0375664	0.496354	0.308649	0.136642	0.305046	0.140057	0.165523	0.0703325	0.237631	0.28724	0.10867
	C5orf41	0.335458	0.370674	0.0826284	0.17058	-0.566218	-0.288651	-0.412478	0.0284588	0.0809839	0.674736	-0.383344	0.377393	0.172505	0.0970378	0.234399	-0.158452	0.174359	0.125481	-0.464602	0.59287	-0.342441	0.0855704	0.290844	0.0124399	-0.132115	0.0719066	0.540975	0.045762	-0.196831	-0.0239509	0.654973	0.413237	1	-0.796472	-0.153429	-0.16381	-0.311007	0.594174	-0.258951	0.484236	-0.11361	0.0161551	0.482197	-0.0506821	0.185587	-0.160507	0.36757	0.0334467
	TM7SF4	-0.0818333	-0.456803	-0.173055	0.250899	0.491767	0.262555	0.0766619	-0.408355	-0.20846	-0.407296	0.770928	-0.343363	-0.0381807	-0.0408408	-0.100457	0.0720311	0.161034	-0.175473	0.240359	-0.372976	-0.111222	-0.415875	-0.0283848	-0.287624	-0.256061	-0.123877	-0.402053	-0.169387	0.306936	-0.279081	-0.232444	-0.126643	-0.796472	1	-0.315354	-0.267007	0.0551957	-0.384259	0.067843	-0.214181	-0.343697	0.492629	-0.414785	0.0336132	-0.284754	-0.205812	-0.705805	-0.0168427
	DNAJB11	-0.446038	0.48231	0.442053	-0.56443	-0.132257	-0.277121	0.525644	0.919635	-0.126046	-0.180216	-0.586299	0.492523	0.392557	0.00690202	-0.263923	0.143368	-0.487689	-0.00812828	0.259749	-0.179711	0.60385	0.646464	0.0326353	0.0318114	0.523815	0.0277477	0.0893966	-0.188153	0.349648	0.0920577	-0.658941	0.111077	-0.153429	-0.315354	1	0.879877	0.838707	-0.329693	0.773911	0.00809887	0.719554	-0.549134	0.196255	-0.00139195	0.327373	0.87443	0.832918	0.282517
	DNAJC3	-0.743095	0.501287	0.55144	-0.393659	0.146839	-0.104575	0.414504	0.742195	-0.132106	-0.0828749	-0.292222	0.434085	0.318122	0.252499	-0.545797	-0.0484736	-0.36042	0.155843	0.263353	-0.406095	0.766339	0.276826	-0.0464638	0.107253	0.300478	-0.105369	-0.15684	-0.471733	0.181445	0.127403	-0.446642	0.0808335	-0.16381	-0.267007	0.879877	1	0.80972	-0.372863	0.639419	-0.0168853	0.774463	-0.332812	0.296727	-0.281931	0.0281258	0.698411	0.792435	0.261694
	EDEM1	-0.509463	0.363663	0.713235	-0.247538	0.0462709	-0.138557	0.568426	0.822078	-0.160479	-0.122925	-0.151592	0.571379	0.416653	-0.0475968	-0.439603	0.211648	-0.326616	-0.0144426	0.0746899	-0.222899	0.506464	0.271557	0.0632394	-0.140645	0.445644	-0.121179	-0.0444091	-0.404094	0.418693	-0.17758	-0.535867	0.363075	-0.311007	0.0551957	0.838707	0.80972	1	-0.3773	0.828431	0.0828737	0.580666	-0.2464	0.227695	0.0894523	0.0213879	0.689953	0.660025	0.226667
	EDEM2	0.734194	0.386362	0.00495292	0.696982	0.0885779	-0.609976	-0.711269	-0.192608	-0.277878	0.854092	-0.0609559	0.378012	0.0227444	0.279306	0.731255	-0.470837	0.733667	-0.569169	-0.171103	0.885132	-0.750062	-0.186354	0.328151	-0.439042	-0.157874	0.729056	0.733332	0.503579	-0.397067	0.529412	0.6189	0.0375664	0.594174	-0.384259	-0.329693	-0.372863	-0.3773	1	-0.598829	0.00465716	-0.620402	0.0121404	0.0546931	0.393817	0.346255	-0.259134	0.0339069	0.3752
	EIF2AK3	-0.496901	0.325352	0.357538	-0.555844	-0.293347	-0.112866	0.589273	0.763467	-0.101767	-0.311811	-0.265717	0.472393	0.586891	-0.0919062	-0.379875	0.239184	-0.612033	0.0633631	0.232407	-0.361805	0.502873	0.486381	0.286315	-0.0115229	0.307415	-0.374518	0.0097977	-0.512816	0.746415	-0.500451	-0.561617	0.496354	-0.258951	0.067843	0.773911	0.639419	0.828431	-0.598829	1	0.138043	0.606609	-0.0961385	0.0529178	-0.0594155	0.236866	0.809325	0.506571	0.207844
	EIF2S1	0.0348602	-0.0526459	0.0772555	0.065611	-0.588676	-0.0435545	-0.112835	0.00291583	-0.21712	0.128096	-0.0390528	0.129242	0.425121	-0.0829225	-0.182555	0.334365	0.133798	0.453054	-0.551478	0.255242	-0.191707	0.23326	0.0621207	-0.336295	-0.262065	-0.127646	0.0907211	-0.332487	0.341735	-0.440958	0.0617694	0.308649	0.484236	-0.214181	0.00809887	-0.0168853	0.0828737	0.00465716	0.138043	1	-0.122561	0.257848	0.86606	-0.394439	-0.137169	-0.175949	0.256159	-0.0844228
	EIF2S2	-0.748845	0.125676	0.467813	-0.762277	-0.18588	0.357157	0.762055	0.70711	0.474285	-0.416004	-0.482279	0.103243	-0.0724518	-0.21836	-0.694065	0.318109	-0.825157	0.507621	0.0332096	-0.594894	0.931557	0.336951	-0.314219	0.670572	0.571688	-0.553389	-0.406432	-0.34177	0.010182	-0.161498	-0.429622	0.136642	-0.11361	-0.343697	0.719554	0.774463	0.580666	-0.620402	0.606609	-0.122561	1	-0.520803	0.12357	-0.163555	-0.169544	0.540968	0.637422	-0.27465
	EIF2S3	-0.066621	0.049556	-0.262263	0.52791	0.202258	-0.0567222	-0.561888	-0.604516	-0.45709	0.278853	0.792122	0.0290809	0.423227	0.512633	-0.0308915	-0.444346	0.458369	-0.0772615	0.140681	-0.115996	-0.362777	-0.582398	0.521341	-0.438543	-0.878049	-0.168656	0.00723113	-0.591813	0.395486	-0.415388	0.500089	0.305046	0.0161551	0.492629	-0.549134	-0.332812	-0.2464	0.0121404	-0.0961385	0.257848	-0.520803	1	-0.0077446	-0.458309	-0.116665	-0.318122	-0.524894	0.29704
	ERN1	-0.175418	0.0376217	0.355362	0.071567	-0.359064	0.0268735	-0.0221304	0.155688	-0.119174	0.190912	-0.124818	0.16169	0.223086	-0.0158502	-0.373329	0.291734	0.144592	0.543959	-0.592797	0.184979	0.0758239	0.153122	-0.201837	-0.178801	-0.0741798	-0.0510889	-0.056049	-0.306121	0.00283103	-0.128621	0.0360784	0.140057	0.482197	-0.414785	0.196255	0.296727	0.227695	0.0546931	0.0529178	0.86606	0.12357	-0.0077446	1	-0.411579	-0.308921	-0.155277	0.523326	-0.131427
	ERP27	0.604671	-0.0527435	0.306018	0.16221	-0.0260926	-0.15836	0.232708	0.276758	0.288274	0.126979	-0.229888	0.229739	-0.308848	-0.526314	0.479788	0.235904	0.0070957	-0.502632	-0.232757	0.527496	-0.367344	0.0557052	-0.0204829	-0.0214829	0.650985	0.298341	0.373368	0.693457	-0.256664	0.137548	-0.017809	0.165523	-0.0506821	0.0336132	-0.00139195	-0.281931	0.0894523	0.393817	-0.0594155	-0.394439	-0.163555	-0.458309	-0.411579	1	0.184889	0.0381343	-0.0241501	-0.101139
	PPP1R15A	0.416544	0.647308	-0.364296	-0.131687	-0.207513	-0.854451	-0.333554	0.306459	-0.502262	0.295447	-0.491087	0.487041	0.583935	0.346652	0.727282	-0.443257	0.0522396	-0.695642	0.575978	0.430925	-0.322839	0.582036	0.697726	-0.39115	-0.0555626	0.551441	0.821086	0.259266	0.449179	0.279596	-0.118795	0.0703325	0.185587	-0.284754	0.327373	0.0281258	0.0213879	0.346255	0.236866	-0.137169	-0.169544	-0.116665	-0.308921	0.184889	1	0.643662	0.227192	0.732292
	HERPUD1	-0.307002	0.657597	0.183698	-0.524772	-0.120646	-0.494561	0.317607	0.813615	-0.27443	-0.0746981	-0.518736	0.593069	0.591085	0.200442	0.00517918	-0.14728	-0.455313	-0.310552	0.568149	-0.148569	0.414276	0.619192	0.424771	-0.0685336	0.314508	0.0708627	0.333706	-0.207413	0.569013	0.028353	-0.521857	0.237631	-0.160507	-0.205812	0.87443	0.698411	0.689953	-0.259134	0.809325	-0.175949	0.540968	-0.318122	-0.155277	0.0381343	0.643662	1	0.627537	0.543272
	HSPA5	-0.308531	0.604763	0.604829	-0.333683	-0.297605	-0.321272	0.294096	0.855358	-0.0292854	0.226621	-0.66154	0.642772	0.345885	0.0536389	-0.233499	0.068129	-0.290741	0.122209	-0.1062	0.125702	0.434045	0.506639	0.0522532	0.0598386	0.452973	0.0617082	0.261124	-0.169324	0.0684639	0.135918	-0.223651	0.28724	0.36757	-0.705805	0.832918	0.792435	0.660025	0.0339069	0.506571	0.256159	0.637422	-0.524894	0.523326	-0.0241501	0.227192	0.627537	1	0.210199
	HYOU1	0.0987804	0.82289	-0.115808	0.315021	0.30397	-0.898487	-0.57188	0.155015	-0.870347	0.544511	0.049908	0.647974	0.764662	0.800637	0.469698	-0.776478	0.454034	-0.751197	0.670227	0.27677	-0.275787	0.0952803	0.790721	-0.707646	-0.423936	0.60723	0.667684	-0.171738	0.466459	0.346724	0.0552732	0.10867	0.0334467	-0.0168427	0.282517	0.261694	0.226667	0.3752	0.207844	-0.0844228	-0.27465	0.29704	-0.131427	-0.101139	0.732292	0.543272	0.210199	1
	MAPK8	0.606489	-0.626418	-0.0794024	0.386828	-0.131408	0.258387	0.0123178	-0.427354	0.232449	-0.0813101	0.368917	-0.285985	-0.32629	-0.581591	0.276854	0.427208	0.222856	-0.0849513	-0.50871	0.344305	-0.622222	-0.284136	-0.116512	-0.159666	0.0528915	-0.0473765	-0.00726294	0.382816	-0.0780149	-0.365201	0.184531	0.138915	-0.088355	0.496337	-0.63801	-0.79654	-0.329573	0.163821	-0.309318	0.0970866	-0.592681	0.209451	-0.179044	0.540731	-0.275174	-0.602234	-0.641637	-0.419101
	NFE2L2	-0.465321	-0.168608	0.231463	-0.870665	-0.465196	0.347614	0.806188	0.648885	0.416704	-0.64375	-0.647131	-0.124123	-0.0893615	-0.501991	-0.522323	0.67096	-0.805819	0.588625	-0.13884	-0.397798	0.736736	0.688003	-0.491796	0.513331	0.639501	-0.400092	-0.377992	-0.0696334	0.117644	-0.178832	-0.713036	-0.0826808	-0.128059	-0.317607	0.701521	0.570168	0.483293	-0.637342	0.561648	0.177029	0.818895	-0.666269	0.310197	-0.120426	-0.1039	0.438778	0.570427	-0.415973
	PDIA6	-0.531855	0.245199	0.342277	-0.653622	0.0518951	-0.0511852	0.683145	0.807915	0.00517595	-0.461561	-0.44585	0.232195	0.174537	-0.100658	-0.341008	0.218406	-0.604676	0.00154001	0.390018	-0.427298	0.723235	0.547425	-0.137531	0.182508	0.58567	-0.080641	-0.166004	-0.135836	0.300653	0.0845514	-0.806344	-0.0663901	-0.48687	-0.0402451	0.921167	0.81481	0.79522	-0.544334	0.753069	-0.256572	0.754939	-0.566192	-0.0776242	0.0489128	0.199601	0.820437	0.587115	0.138613
	SEC31A	0.00275493	0.104031	-0.125997	-0.760997	-0.876113	-0.0987594	0.404912	0.535258	0.179472	-0.3082	-0.733832	0.16159	0.360584	-0.366493	0.00249503	0.420712	-0.685509	0.247358	-0.0395902	0.00599885	0.195425	0.843581	0.178508	0.22034	0.320126	-0.298621	0.235509	-0.0374975	0.52505	-0.441287	-0.384417	0.321192	0.265674	-0.407681	0.471741	0.14922	0.200925	-0.333615	0.599734	0.356249	0.41707	-0.3206	0.14533	-0.0309991	0.437283	0.529514	0.412312	-0.085847
	SRPRB	-0.0973549	0.50223	-0.0142478	-0.325017	-0.524938	-0.516741	0.0471849	0.51013	-0.472816	0.0393329	-0.318279	0.565724	0.899695	0.171209	0.0492147	-0.00747187	-0.236537	-0.106172	0.231991	0.0689866	0.0172983	0.617198	0.631582	-0.394151	-0.109432	-0.0460961	0.450225	-0.422633	0.894508	-0.420865	-0.298955	0.499587	0.157219	-0.133654	0.547099	0.337967	0.483048	-0.203118	0.766181	0.490391	0.158675	0.152418	0.246741	-0.219858	0.580017	0.691029	0.443534	0.497883
	SSR1	-0.480625	-0.0520411	0.522705	-0.709911	-0.559861	0.322019	0.8472	0.75846	0.429611	-0.452895	-0.506665	0.173622	0.0922561	-0.545218	-0.609814	0.691519	-0.795394	0.565082	-0.322724	-0.321311	0.647251	0.524869	-0.26699	0.418017	0.636355	-0.576889	-0.269189	-0.290057	0.2699	-0.502335	-0.516094	0.375254	-0.0116111	-0.25246	0.682639	0.566867	0.667512	-0.604991	0.746151	0.313352	0.806133	-0.461801	0.374505	-0.00227915	-0.173298	0.457103	0.624667	-0.387739
	SYVN1	0.123404	0.0523161	-0.52363	-0.171934	0.0544924	-0.306861	-0.307556	-0.103885	-0.388921	-0.100279	-0.350935	-0.28133	0.0297874	0.292734	0.294437	-0.150369	0.207041	-0.0510667	0.324612	0.122657	-0.00203059	0.483558	-0.196063	-0.186106	-0.157549	0.579208	0.0891247	0.329951	-0.0831517	0.666653	-0.356943	-0.771692	0.0131929	-0.296972	0.18188	0.117881	-0.230281	0.138121	-0.26873	0.0922253	-0.102315	-0.304818	0.209807	-0.352995	0.344675	0.0869469	0.142109	0.245237
	XBP1	-0.446577	-0.321607	-0.34343	-0.843906	-0.261484	0.321851	0.536513	0.213282	0.109107	-0.855721	-0.331032	-0.460158	0.0179576	-0.238111	-0.370195	0.447524	-0.660671	0.45174	0.289734	-0.614139	0.605903	0.625178	-0.355442	0.326585	0.179069	-0.331107	-0.478322	-0.139889	0.374059	-0.169257	-0.804344	-0.391539	-0.444366	0.0887803	0.439993	0.324087	0.191716	-0.798992	0.453791	0.0743543	0.510228	-0.295192	0.0258981	-0.415191	0.0231462	0.358798	0.0876934	-0.236023
	HSP90B1	-0.272665	0.218738	-0.311667	-0.645761	-0.0995671	-0.261161	0.173845	0.395616	-0.293039	-0.398976	-0.550714	-0.057912	0.27861	0.184812	-0.00461352	0.00366273	-0.335564	0.0216675	0.542669	-0.247333	0.444983	0.763765	-0.0696547	0.00566667	0.120999	0.224193	-0.000174018	0.0177995	0.32238	0.340509	-0.725284	-0.477561	-0.224302	-0.245566	0.673015	0.536358	0.26558	-0.340561	0.377977	-0.00401425	0.405069	-0.431096	0.0780036	-0.358644	0.466227	0.63155	0.420026	0.290354
	DNAJA2	-0.492826	-0.638938	0.0425402	-0.426411	0.157514	0.7543	0.539207	-0.0555636	0.470204	-0.708003	-0.0262914	-0.711319	-0.64303	-0.37348	-0.62494	0.530041	-0.36912	0.683622	-0.177101	-0.59156	0.648553	0.0252054	-0.928805	0.560496	0.31683	-0.327904	-0.868904	0.0301799	-0.41382	0.119334	-0.477089	-0.61491	-0.419444	0.0831819	0.107929	0.250847	0.0328061	-0.567097	-0.107548	-0.0690376	0.469909	-0.412907	0.193526	-0.276426	-0.65554	-0.246941	-0.0118813	-0.667142
	DNAJA3	-0.564849	0.417524	0.802444	-0.186141	0.166096	-0.0999049	0.489761	0.799961	-0.0750408	0.0106902	-0.224504	0.536644	0.227198	0.0444672	-0.492896	0.114948	-0.238433	0.070927	0.00246708	-0.190213	0.598614	0.179023	-0.114671	-0.00938634	0.481385	-0.0276068	-0.0982707	-0.327063	0.0840353	0.0960256	-0.410273	0.201639	-0.167077	-0.183928	0.835235	0.910931	0.916159	-0.223984	0.60364	0.0240329	0.659604	-0.395862	0.350209	0.0292907	-0.0886594	0.582447	0.794075	0.173594
	AAAS	0.3383	-0.0211126	-0.628501	-0.178073	0.267906	-0.215157	-0.127747	-0.177245	-0.0477435	-0.2219	-0.142906	-0.28233	-0.20278	0.0845518	0.590906	-0.302856	-0.0536208	-0.570149	0.679845	-0.0201825	-0.145243	0.174141	0.111927	0.0767956	0.0454779	0.367916	0.178847	0.549957	-0.0405144	0.443763	-0.21185	-0.494575	-0.390851	0.195171	-0.105667	-0.29301	-0.369465	0.0690278	-0.193664	-0.755462	-0.201598	-0.199568	-0.857171	0.298648	0.532074	0.19422	-0.421712	0.226473
	ATR	-0.766228	0.23081	0.124256	-0.407821	0.191222	0.177927	0.371599	0.280046	-0.00113454	-0.330757	0.197089	0.147601	0.315681	0.248261	-0.536589	-0.174616	-0.527242	0.0919468	0.544233	-0.792643	0.642936	-0.0866927	0.25985	0.256074	-0.0701243	-0.579294	-0.333912	-0.715994	0.494625	-0.413715	-0.231632	0.304132	-0.460748	0.325231	0.365041	0.506751	0.465847	-0.702386	0.674732	-0.308023	0.554102	0.262082	-0.343399	-0.336128	-0.0153288	0.536512	0.05523	0.170781
	BAG1	-0.692839	0.134689	0.690278	-0.533941	-0.332614	0.341849	0.742455	0.712198	0.407806	-0.24786	-0.273362	0.325816	0.140679	-0.292987	-0.76424	0.418766	-0.714903	0.537819	-0.24412	-0.457071	0.734708	0.188122	-0.12401	0.453721	0.476777	-0.695506	-0.314358	-0.559418	0.213158	-0.532798	-0.251224	0.551614	0.015553	-0.215979	0.619872	0.677229	0.714198	-0.578304	0.739384	0.189861	0.858083	-0.23703	0.317063	-0.107021	-0.288697	0.443497	0.623182	-0.278067
	BAG2	-0.594614	-0.110154	0.505465	-0.738521	-0.3322	0.435989	0.847194	0.695779	0.512759	-0.51238	-0.536581	-0.0149726	-0.169168	-0.475887	-0.686537	0.628534	-0.768789	0.637882	-0.256382	-0.435512	0.823678	0.457725	-0.538261	0.585468	0.69184	-0.486476	-0.455174	-0.178473	-0.0400779	-0.184874	-0.55912	0.0457746	-0.090355	-0.339616	0.697612	0.677293	0.585512	-0.594698	0.540488	0.125636	0.909637	-0.645344	0.364247	-0.0807115	-0.296489	0.377319	0.650758	-0.465771
	BAG3	-0.491022	0.706082	0.742658	-0.178086	-0.0870206	-0.314305	0.298773	0.837416	-0.144375	0.277124	-0.312193	0.807954	0.524864	0.205937	-0.366212	-0.0911108	-0.259184	-0.00345627	0.039731	-0.0596561	0.458954	0.219511	0.292024	-0.052629	0.300386	-0.106779	0.211226	-0.488799	0.285804	-0.0980947	-0.132014	0.556326	0.169164	-0.380628	0.795653	0.844354	0.839712	-0.0948341	0.701599	0.148154	0.616778	-0.192044	0.348443	-0.0378341	0.15907	0.70172	0.867719	0.360979
	BAG4	0.516675	0.32922	-0.662335	0.0697479	0.0864941	-0.53522	-0.601337	-0.266254	-0.239032	0.314888	-0.262672	-0.0191634	0.021067	0.409949	0.786413	-0.62021	0.260145	-0.588468	0.540183	0.357532	-0.408576	0.154081	0.382217	-0.0914182	-0.254173	0.572048	0.55876	0.502855	-0.136095	0.579667	0.240859	-0.346721	0.219121	-0.272274	-0.222446	-0.347148	-0.59461	0.523048	-0.432949	-0.437955	-0.386131	-0.0542812	-0.513033	0.103444	0.704864	0.0906366	-0.209814	0.45033
	BAG5	-0.262878	0.356577	0.252058	0.256973	0.443297	-0.0159053	-0.0732933	-0.0161401	0.0385081	0.290198	0.438413	0.345108	0.0906407	0.348439	-0.101263	-0.528201	-0.00457064	-0.335323	0.343552	-0.272611	0.0854623	-0.613998	0.455367	0.105656	-0.157343	-0.261919	0.0335899	-0.37976	0.0381873	-0.17155	0.43551	0.467495	-0.154304	0.283358	-0.13285	0.0647219	0.112855	-0.00491485	0.134677	-0.55896	0.0640784	0.413256	-0.567365	0.12923	-0.0166082	0.143101	-0.187313	0.262622
	GFER	-0.218507	-0.325892	-0.143121	0.375686	0.46759	0.531513	-0.313865	-0.736261	0.264216	0.0887096	0.625383	-0.494315	-0.513014	0.239301	-0.283941	-0.295756	0.267784	0.295041	-0.0855573	-0.340491	0.03685	-0.835601	-0.265679	0.332481	-0.462329	-0.284567	-0.504902	-0.191623	-0.556679	0.0544944	0.599629	-0.213674	0.00361737	0.197068	-0.706078	-0.313131	-0.571156	0.0292013	-0.646821	-0.231562	-0.179911	0.444356	-0.120812	-0.345381	-0.622112	-0.71163	-0.543998	-0.321986
	DEDD2	0.453682	-0.172041	-0.691122	0.430311	0.00353143	-0.182914	-0.63267	-0.741167	-0.422889	0.132941	0.539806	-0.21637	0.264704	0.257955	0.466346	-0.301303	0.476423	-0.296107	0.178969	0.185893	-0.703282	-0.26309	0.474248	-0.487781	-0.759622	0.123841	0.227909	-0.0334619	0.363859	-0.248519	0.347866	0.02053	0.00355709	0.488478	-0.706431	-0.746416	-0.584744	0.183523	-0.309601	0.162982	-0.813328	0.773328	-0.252429	-0.160547	0.192368	-0.388802	-0.765601	0.236741
	DNAJB6	-0.613081	-0.172669	0.610973	-0.647465	-0.281228	0.489871	0.917554	0.690553	0.500529	-0.540412	-0.363774	0.0268352	-0.133483	-0.541598	-0.748109	0.693503	-0.751471	0.60682	-0.305697	-0.470588	0.784771	0.341071	-0.499781	0.506327	0.693563	-0.57032	-0.503398	-0.265304	0.0572651	-0.348291	-0.564863	0.180026	-0.211098	-0.132588	0.658147	0.641882	0.6916	-0.662562	0.63157	0.136681	0.861373	-0.524056	0.323866	0.000156147	-0.390549	0.35061	0.560959	-0.484836
	DNAJC2	-0.366712	0.278263	0.187323	-0.725691	-0.700193	-0.061032	0.431459	0.689706	0.106871	-0.19921	-0.718192	0.284754	0.396992	-0.153707	-0.340922	0.34394	-0.629601	0.45748	-0.096275	-0.134304	0.504392	0.754133	0.022335	0.243937	0.311571	-0.310303	0.0644234	-0.29986	0.38485	-0.282969	-0.392211	0.273646	0.324741	-0.594646	0.712167	0.578773	0.452102	-0.371565	0.644639	0.480756	0.679218	-0.381488	0.509155	-0.306339	0.221783	0.581509	0.761478	-0.0398967
	DNAJC7	-0.307225	-0.329285	0.0814819	-0.524312	-0.235126	0.294515	0.716901	0.353479	0.104965	-0.732627	0.0142463	-0.095346	0.184792	-0.482196	-0.362289	0.599049	-0.600634	0.185993	0.0779212	-0.469885	0.346844	0.349368	-0.0763329	0.0574052	0.318521	-0.480758	-0.342661	-0.262847	0.645351	-0.636193	-0.705101	0.202748	-0.612496	0.534704	0.370286	0.180172	0.53631	-0.785221	0.75145	0.0758544	0.338882	-0.0343894	-0.142268	0.0711543	-0.073181	0.377985	-0.0530014	-0.207784
	EP300	0.15939	-0.59254	-0.284848	-0.631995	-0.738922	0.362797	0.497281	0.10128	0.396793	-0.661855	-0.460167	-0.457135	-0.169821	-0.744711	-0.0670437	0.82041	-0.543159	0.493612	-0.357124	-0.0423504	0.0789866	0.65143	-0.397662	0.28834	0.359367	-0.307646	-0.205908	0.260124	0.197577	-0.398755	-0.503248	-0.120607	-0.00873382	-0.0651989	0.0761209	-0.226681	-0.0931673	-0.421387	0.189019	0.394556	0.164547	-0.362965	0.189874	0.0354224	-0.042034	-0.0447541	-0.0324244	-0.581479
	FKBP4	0.661917	0.308723	-0.136349	0.232169	-0.0506395	-0.599967	-0.443736	0.0626833	-0.216196	0.490713	-0.507377	0.192273	-0.0672625	0.118024	0.718493	-0.234018	0.438579	-0.447531	-0.0374774	0.782231	-0.464273	0.325019	0.0367435	-0.272096	0.143184	0.836808	0.637192	0.728965	-0.398415	0.764761	0.117346	-0.34446	0.455098	-0.581794	0.0429021	-0.133153	-0.273164	0.792913	-0.468497	-0.0282871	-0.329855	-0.468518	0.110348	0.345068	0.504216	0.00132636	0.274514	0.296052
	GSK3B	-0.2536	-0.0480247	-0.689856	-0.0362606	0.117182	-0.000530527	-0.481067	-0.549295	-0.44555	-0.132168	0.285407	-0.40834	0.252926	0.572772	-0.0812411	-0.358987	0.207844	0.214845	0.412463	-0.347433	0.0435624	-0.0276926	0.0929708	-0.158194	-0.792349	-0.000775622	-0.21617	-0.379359	0.24895	0.0592829	0.0134959	-0.424999	-0.0435254	0.118084	-0.233976	-0.0533602	-0.395205	-0.210623	-0.190008	0.247586	-0.201946	0.508768	0.15271	-0.879249	0.0334422	-0.151994	-0.295164	0.217618
	HSBP1	0.320048	-0.0499793	0.063721	0.670793	0.393635	-0.0687248	-0.547284	-0.44149	-0.1023	0.516057	0.206025	-0.129854	-0.39403	0.2281	0.213785	-0.257606	0.740261	-0.0620634	-0.333196	0.459026	-0.368768	-0.44313	-0.304558	-0.194473	-0.198974	0.533163	0.0539668	0.360016	-0.745866	0.644236	0.472661	-0.410948	0.327786	-0.233007	-0.418826	-0.21722	-0.413742	0.687634	-0.828348	0.0564052	-0.443743	-0.0245544	0.32755	0.018825	-0.281666	-0.627953	-0.0632028	-0.0256812
	HSF1	0.533762	-0.40095	-0.212516	-0.304985	-0.68279	-0.0213637	0.308051	0.152901	0.127389	-0.368915	-0.390088	-0.136141	0.0400578	-0.70146	0.320578	0.689297	-0.248419	0.0290823	-0.335503	0.358935	-0.334166	0.631061	-0.076719	-0.125085	0.357683	0.0271087	0.206126	0.43997	0.335814	-0.346354	-0.418887	0.0658184	0.0133862	0.0558924	0.0418302	-0.386319	-0.0132097	-0.0849204	0.203246	0.371468	-0.172588	-0.278088	0.0665753	0.400891	0.22943	0.0287961	-0.07425	-0.279799
	HSP90AA1	0.0709819	0.0556053	-0.0327962	-0.67551	-0.613841	-0.0668235	0.341509	0.52037	0.296196	-0.216553	-0.94302	-0.0173929	-0.089186	-0.356581	0.0551134	0.398052	-0.489002	0.28825	-0.156326	0.164958	0.2875	0.83293	-0.299521	0.364147	0.547973	0.0786716	0.14214	0.376626	-0.112227	0.214985	-0.4059	-0.202432	0.34466	-0.743411	0.521052	0.277725	0.0713187	-0.036846	0.153179	0.18809	0.474875	-0.792242	0.309352	0.0429803	0.298095	0.342344	0.608061	-0.209441
	HSPA12A	-0.28503	-0.183685	-0.0725896	-0.156709	0.28644	0.0372026	0.120034	0.0590242	-0.334186	-0.392577	-0.0358319	-0.312815	-0.0321591	0.0953	-0.229011	0.188844	0.103906	0.189853	0.151022	-0.220098	0.325127	0.294921	-0.503663	-0.202803	0.0286599	0.310146	-0.374643	0.02451	-0.00477455	0.429371	-0.659438	-0.704016	-0.419163	0.0983192	0.378325	0.425694	0.26117	-0.264263	0.0267733	0.173704	0.135021	-0.280553	0.391262	-0.370426	-0.140561	0.0787398	0.198732	0.0385196
	HSPA12B	-0.528026	0.243073	-0.189374	-0.20796	0.537869	-0.0527531	-0.115187	0.00197641	-0.260675	-0.136056	-0.0401201	-0.182658	-0.0318828	0.5823	-0.212378	-0.439763	0.0103804	0.0281323	0.619537	-0.466702	0.536147	0.034921	-0.194377	0.126477	-0.179746	0.208153	-0.290008	-0.160649	-0.163876	0.621223	-0.270401	-0.638308	-0.288783	-0.120816	0.325163	0.552232	0.057186	-0.18703	-0.0648656	-0.340986	0.325203	-0.153008	-0.033615	-0.546584	0.0576276	0.259444	0.194693	0.293375
	HSPA13	-0.436426	0.138937	-0.28077	-0.410053	0.154652	-0.20245	0.105024	0.213105	-0.546896	-0.441801	-0.0840173	-0.0774959	0.441891	0.340155	-0.170537	-0.0567612	-0.142919	0.000957906	0.61394	-0.425132	0.407846	0.486309	0.0118531	-0.26322	-0.160902	0.14902	-0.174557	-0.293281	0.54689	0.155762	-0.740345	-0.421453	-0.49684	0.187963	0.563142	0.53716	0.391986	-0.498308	0.4627	0.089388	0.243413	-0.0363132	0.104253	-0.528683	0.274649	0.536837	0.202866	0.394518
	HSPA14	-0.585976	-0.315673	0.300342	-0.800816	-0.445346	0.66409	0.884129	0.462764	0.702505	-0.665865	-0.336046	-0.190555	-0.214007	-0.59257	-0.717465	0.666288	-0.936361	0.708168	-0.232112	-0.62347	0.760116	0.293307	-0.413837	0.752763	0.54744	-0.837069	-0.564252	-0.299653	0.104295	-0.571729	-0.407778	0.236045	-0.15885	-0.0892707	0.393382	0.365422	0.368406	-0.78797	0.561263	0.0427139	0.829008	-0.357493	0.0751459	-0.0900236	-0.368192	0.242803	0.272972	-0.632983
	HSPA1L	0.0189899	-0.0702241	0.16358	-0.145907	-0.128353	0.222782	0.0540428	0.0746941	0.494941	0.119785	-0.503315	-0.196908	-0.575787	-0.177685	-0.0950925	0.137721	-0.0767561	0.394429	-0.408061	0.165317	0.22626	0.0907915	-0.575244	0.525419	0.35975	0.0880069	-0.115802	0.388971	-0.801061	0.490591	0.16791	-0.343759	0.474896	-0.744474	0.0353081	0.119652	-0.260749	0.284278	-0.473623	-0.00876927	0.300886	-0.618898	0.35069	0.00570465	-0.233211	-0.257274	0.384067	-0.417276
	HSPA2	-0.050716	0.565484	0.261451	0.00239437	-0.395856	-0.31902	-0.0472688	0.337068	-0.0678099	0.418394	-0.0569569	0.709565	0.621444	0.161062	0.0144139	-0.237224	-0.188911	-0.16046	0.0201455	0.109384	-0.0994237	-0.00310783	0.775618	-0.0874032	-0.117539	-0.329348	0.481461	-0.479052	0.518299	-0.585119	0.384704	0.932274	0.407748	-0.160621	0.127745	0.0799501	0.256926	0.0492324	0.511451	0.169628	0.108901	0.372053	-0.050038	0.056325	0.333389	0.395147	0.240929	0.327273
	HSPA4L	-0.06727	0.371706	0.0241692	-0.511183	-0.408544	-0.410874	0.160275	0.623418	-0.228405	-0.0678358	-0.781946	0.268777	0.358808	0.0299467	0.0587633	0.147576	-0.24836	0.071733	0.106169	0.168298	0.269313	0.861796	-0.0245192	-0.0846681	0.302681	0.304308	0.282622	0.103231	0.225294	0.28964	-0.534757	-0.170384	0.221195	-0.609905	0.753982	0.555516	0.374248	-0.0289919	0.377963	0.331385	0.397575	-0.576035	0.456977	-0.162503	0.474498	0.59598	0.76091	0.246689
	HSPA6	-0.0484564	0.329259	0.527919	0.709688	0.418588	-0.190664	-0.421139	-0.075374	-0.263494	0.700741	0.304267	0.364257	0.0146784	0.41791	-0.102121	-0.356886	0.663613	-0.0526559	-0.315864	0.328606	-0.149903	-0.525092	-0.020153	-0.3262	-0.206989	0.333789	0.105462	-0.147611	-0.441161	0.376168	0.498715	0.0708703	0.352007	-0.229308	-0.0830126	0.215748	0.104868	0.553126	-0.365795	0.206281	-0.177735	0.153665	0.519098	-0.085935	-0.308711	-0.300454	0.291343	0.211466
	HSPA7	0.229629	0.280605	-0.325135	-0.251838	-0.303002	-0.584291	-0.177236	0.275609	-0.531747	-0.00807594	-0.550349	0.140007	0.449722	0.168992	0.378227	0.00082866	0.0910776	-0.169749	0.230523	0.342989	-0.113969	0.793082	0.125106	-0.428002	-0.0161112	0.567183	0.420954	0.231479	0.34055	0.364285	-0.479023	-0.336258	0.145413	-0.361125	0.466449	0.222129	0.115731	0.138388	0.162239	0.376178	-0.0589509	-0.312846	0.351862	-0.179711	0.611985	0.416056	0.41525	0.421485
	HSPA9	-0.298279	-0.127396	0.674871	-0.272531	-0.338412	0.341922	0.753875	0.557934	0.406251	-0.272478	-0.0424801	0.289641	0.0746511	-0.587261	-0.508421	0.611845	-0.549997	0.295158	-0.415854	-0.212199	0.322894	0.0666294	-0.065437	0.213295	0.536494	-0.616331	-0.208297	-0.322105	0.299165	-0.722522	-0.234153	0.675107	-0.147216	0.172639	0.34609	0.260753	0.653688	-0.465632	0.677485	0.175377	0.473489	-0.109074	0.113078	0.315356	-0.312545	0.24088	0.266194	-0.359755
	HSPB1	-0.331178	-0.0675662	0.534156	0.28368	-0.0562506	0.471679	0.0445797	-0.130607	0.411693	0.296036	0.363953	0.109217	-0.162564	-0.0562682	-0.567402	0.0582875	0.00136554	0.513466	-0.595584	-0.145762	0.132158	-0.640455	-0.0834956	0.310018	-0.117308	-0.60106	-0.295465	-0.50218	-0.28994	-0.465845	0.642874	0.55593	0.389401	-0.102888	-0.315049	-0.00261624	-0.00894556	-0.00731817	-0.106744	0.264391	0.15806	0.355063	0.359053	-0.168502	-0.678155	-0.442778	0.0386714	-0.39859
	HSPB2	0.581539	0.382714	-0.163845	0.380939	-0.0369134	-0.580444	-0.402882	-0.064424	-0.302162	0.474184	0.122366	0.475496	0.392953	0.177046	0.693388	-0.426371	0.278997	-0.76993	0.254275	0.485437	-0.669194	-0.101209	0.800284	-0.436102	-0.196683	0.28109	0.728224	0.163651	0.342205	-0.128871	0.374694	0.479767	0.135471	0.18364	-0.251749	-0.448335	-0.139946	0.459539	0.0380096	-0.223031	-0.530745	0.360193	-0.540236	0.490564	0.598637	0.162441	-0.28405	0.510372
	HSPB8	0.176629	-0.19035	-0.526417	-0.450475	0.0608574	0.116846	0.155555	-0.0896468	0.367063	-0.404176	-0.311172	-0.427214	-0.44201	-0.180109	0.334966	-0.0556371	-0.391913	-0.223371	0.473458	-0.199949	0.112503	0.211621	-0.127313	0.496718	0.264653	0.0279873	-0.0467044	0.5236	-0.202283	0.279456	-0.206974	-0.431106	-0.300976	0.0280123	-0.0844422	-0.251519	-0.396683	-0.125285	-0.159912	-0.757429	0.0990087	-0.379385	-0.809082	0.281392	0.31819	0.136713	-0.341773	-0.136113
	MAPK3	0.127019	-0.415588	0.447493	-0.102632	-0.0418633	0.376871	0.486915	0.249988	0.569169	-0.199274	-0.354005	-0.232132	-0.706188	-0.661477	-0.144551	0.615775	-0.141384	0.286974	-0.598734	0.184304	0.176037	0.11358	-0.801774	0.367154	0.760766	0.0834677	-0.272888	0.567367	-0.684531	0.307623	-0.235764	-0.303908	-0.00308541	-0.262679	0.141104	0.0759399	0.105851	0.0936353	-0.242504	-0.058974	0.257611	-0.773801	0.245457	0.479244	-0.422958	-0.250356	0.264	-0.612559
	MAPKAPK2	0.0655505	0.303583	-0.382244	0.412148	0.74819	-0.411776	-0.655269	-0.390606	-0.567552	0.305993	0.27334	-0.0767351	0.0114295	0.757038	0.373843	-0.771216	0.614182	-0.517005	0.63312	0.0483303	-0.164496	-0.271573	0.134519	-0.346621	-0.47565	0.667885	0.136333	0.15153	-0.235709	0.80298	0.123778	-0.61741	-0.186371	0.0873801	-0.146408	0.0284932	-0.288199	0.384745	-0.47838	-0.430805	-0.372521	0.158058	-0.265878	-0.222672	0.263367	-0.0364125	-0.202135	0.577952
	MTOR	-0.0371311	-0.302809	-0.167962	-0.113764	0.0929829	0.341113	-0.0686553	-0.260732	0.348576	-0.0998027	-0.248043	-0.551246	-0.652071	-0.0551383	-0.108304	0.0795944	0.0451448	0.424533	-0.209891	-0.0395993	0.219781	-0.00599362	-0.695578	0.453496	0.09604	0.129736	-0.350024	0.367107	-0.770436	0.571559	0.0525933	-0.692879	0.199067	-0.452714	-0.150866	-0.00478843	-0.452687	0.1349	-0.632742	-0.0617305	0.131557	-0.439808	0.256633	-0.233361	-0.324622	-0.424548	0.0606862	-0.422116
	NDC1	-0.619149	-0.187946	0.496681	-0.572371	-0.22882	0.384803	0.798707	0.608777	0.213505	-0.575364	-0.251914	-0.00746784	0.0441632	-0.413611	-0.730857	0.676944	-0.58489	0.587205	-0.235168	-0.459991	0.712736	0.404745	-0.471091	0.237827	0.504849	-0.434847	-0.508925	-0.346046	0.234796	-0.320683	-0.69829	0.0560696	-0.302296	-0.00556937	0.683872	0.669182	0.736278	-0.695036	0.657429	0.329942	0.722056	-0.393304	0.479645	-0.179394	-0.358727	0.348329	0.531539	-0.344435
	NUP107	-0.437339	-0.432174	0.0526108	-0.594551	-0.521432	0.574828	0.492484	0.144339	0.401003	-0.539684	-0.312257	-0.403238	-0.165265	-0.419681	-0.642998	0.671125	-0.519238	0.918442	-0.444096	-0.380596	0.53592	0.376489	-0.59087	0.457082	0.19516	-0.534077	-0.558419	-0.242809	-0.00319639	-0.336198	-0.354449	-0.12276	0.114135	-0.277044	0.227482	0.258534	0.0974819	-0.562108	0.191453	0.564747	0.524015	-0.265932	0.640046	-0.487829	-0.453469	-0.101504	0.29516	-0.619578
	NUP133	-0.849261	-0.351604	0.28246	-0.655638	-0.0153164	0.74458	0.787458	0.285719	0.504027	-0.727987	-0.0191145	-0.338942	-0.256491	-0.318173	-0.902807	0.488418	-0.746406	0.724466	-0.0346027	-0.877167	0.913437	0.0488271	-0.547133	0.659423	0.335345	-0.769756	-0.835224	-0.473937	0.0363544	-0.378718	-0.476647	-0.0420802	-0.440515	0.140969	0.373603	0.526629	0.413922	-0.896588	0.465883	-0.0594648	0.811095	-0.207684	0.0926266	-0.352111	-0.564823	0.162452	0.170622	-0.535762
	NUP153	-0.670943	-0.266313	0.560322	-0.500362	-0.218085	0.594052	0.859628	0.48312	0.441761	-0.561608	-0.00106921	-0.00198706	-0.0266838	-0.492319	-0.830849	0.644728	-0.697645	0.602714	-0.280935	-0.609483	0.687712	0.0803704	-0.330142	0.413134	0.448082	-0.780909	-0.592506	-0.514232	0.260291	-0.664634	-0.428437	0.380996	-0.331245	0.202236	0.430754	0.4737	0.65481	-0.789944	0.688799	0.170338	0.707429	-0.129084	0.208957	-0.0768935	-0.512144	0.230682	0.272413	-0.47939
	NUP155	-0.527501	0.064979	0.85011	0.1337	0.028674	0.246979	0.379164	0.387171	0.0553625	0.0804357	0.228524	0.367373	0.157714	-0.105611	-0.70835	0.301912	-0.0588562	0.407989	-0.482259	-0.18085	0.360662	-0.242553	-0.160995	-0.0511666	0.176098	-0.378178	-0.305422	-0.581366	0.069959	-0.384307	-0.0193601	0.481615	0.00902838	0.0413188	0.328227	0.528852	0.689251	-0.240408	0.409303	0.429794	0.383209	0.0843246	0.613411	-0.114866	-0.565488	0.0290432	0.458297	-0.158103
	NUP160	-0.526729	-0.185068	0.350448	-0.812784	-0.533496	0.504905	0.887914	0.603138	0.607295	-0.598979	-0.425798	-0.0186124	-0.0517326	-0.584985	-0.63638	0.661075	-0.942409	0.605401	-0.211397	-0.517666	0.705154	0.415911	-0.275301	0.638225	0.589005	-0.771115	-0.402767	-0.301976	0.242096	-0.604574	-0.453103	0.353001	-0.112246	-0.133056	0.512433	0.417412	0.48468	-0.743056	0.694246	0.104258	0.827362	-0.379421	0.100597	-0.0197796	-0.21794	0.389343	0.384627	-0.510174
	NUP188	0.0527732	-0.121946	-0.852912	-0.154238	0.0189802	0.0154406	-0.331273	-0.550272	-0.142659	-0.238408	0.240497	-0.405704	0.11688	0.29146	0.24889	-0.355629	-0.0646118	-0.133878	0.58531	-0.318935	-0.145757	-0.0498196	0.346497	0.0535997	-0.577322	-0.146502	-0.0259402	-0.105324	0.335102	-0.164421	0.0934143	-0.179786	-0.19234	0.340101	-0.429555	-0.445566	-0.564209	-0.221672	-0.114006	-0.252121	-0.28965	0.494114	-0.5759	-0.348012	0.293419	-0.0470968	-0.658797	0.153834
	NUP205	-0.380269	-0.442888	0.34238	-0.74066	-0.493509	0.589757	0.93835	0.523262	0.618195	-0.72031	-0.41007	-0.212752	-0.241693	-0.77861	-0.59443	0.887607	-0.822303	0.650167	-0.387427	-0.405691	0.613025	0.458803	-0.555953	0.553872	0.698537	-0.616245	-0.505482	-0.0705149	0.101074	-0.478542	-0.609718	0.110288	-0.217422	-0.0480157	0.459556	0.319895	0.451609	-0.700865	0.538799	0.187716	0.702834	-0.525082	0.22157	0.0847199	-0.356006	0.202607	0.316999	-0.667415
	NUP210	0.540957	0.401972	-0.539348	-0.17185	-0.251589	-0.722243	-0.377928	0.132939	-0.389969	0.189939	-0.606125	0.171638	0.305884	0.225522	0.777495	-0.302011	0.113139	-0.52565	0.429233	0.504375	-0.35385	0.664702	0.37326	-0.286528	-0.0214545	0.66844	0.701573	0.519366	0.173662	0.495607	-0.164618	-0.282078	0.254118	-0.418924	0.204404	-0.102776	-0.232901	0.419234	-0.0673228	-0.0692494	-0.236156	-0.306136	-0.172159	0.128061	0.890184	0.398564	0.170861	0.514718
	NUP214	0.522853	0.388865	-0.405678	0.665061	0.342085	-0.607629	-0.9495	-0.50349	-0.539787	0.721061	0.181035	0.134377	0.131015	0.669965	0.693427	-0.781591	0.817393	-0.578157	0.261191	0.561929	-0.655624	-0.28147	0.414581	-0.493685	-0.591504	0.73201	0.564698	0.285149	-0.249183	0.621443	0.577595	-0.252035	0.376548	-0.177197	-0.443222	-0.365327	-0.56499	0.815469	-0.670185	-0.101782	-0.703298	0.311283	-0.0940819	-0.0494996	0.400608	-0.260011	-0.220183	0.570159
	NUP35	-0.111708	-0.455859	0.288911	-0.221686	0.378856	0.452343	0.633398	0.204988	0.488088	-0.523623	-0.0830239	-0.369162	-0.717603	-0.529691	-0.198072	0.443348	-0.292666	0.0395817	-0.0542655	-0.259692	0.388057	-0.0203257	-0.726747	0.412545	0.723791	-0.00193291	-0.494258	0.457285	-0.48524	0.310207	-0.500124	-0.453954	-0.617725	0.242854	0.193915	0.155981	0.224761	-0.257636	-0.0446071	-0.582866	0.331209	-0.651986	-0.328706	0.497349	-0.35952	-0.022302	-0.0428479	-0.459994
	NUP37	-0.544178	-0.357747	0.537971	-0.557963	-0.271404	0.717887	0.808619	0.422433	0.760497	-0.476836	-0.323273	-0.215003	-0.470924	-0.599505	-0.76904	0.68828	-0.685112	0.790837	-0.506638	-0.446739	0.74056	0.126681	-0.710825	0.748817	0.643964	-0.639971	-0.632868	-0.139067	-0.323953	-0.260426	-0.284094	0.0563733	-0.02373	-0.268453	0.349429	0.4278	0.342904	-0.529279	0.253719	0.094555	0.79613	-0.534256	0.34719	-0.0351747	-0.616185	-0.00710225	0.413181	-0.748593
	NUP43	-0.356798	0.408845	-0.216204	-0.469844	-0.250957	-0.293712	-0.0936561	0.295683	-0.335729	-0.0437796	-0.495629	0.107466	0.439114	0.412036	-0.132091	-0.166778	-0.180198	0.237869	0.32064	-0.150443	0.388808	0.595553	0.0790303	-0.013185	-0.168102	0.110473	0.0865417	-0.270188	0.269315	0.227141	-0.309058	-0.230688	0.238926	-0.540083	0.543006	0.556318	0.152663	-0.165064	0.264867	0.341615	0.379611	-0.178767	0.452246	-0.663355	0.357789	0.467584	0.571664	0.322239
	NUP50	0.476428	0.476445	-0.261237	-0.231211	-0.562753	-0.753904	-0.180872	0.408864	-0.407814	0.208469	-0.653892	0.458342	0.601619	0.0595936	0.618728	-0.0649792	-0.0288869	-0.410239	0.197457	0.559845	-0.344923	0.799707	0.529454	-0.404795	0.0734041	0.459469	0.788826	0.274137	0.499924	0.0863057	-0.224246	0.152386	0.362388	-0.421964	0.393555	0.0156835	0.0945836	0.295047	0.31047	0.281649	-0.124163	-0.229569	0.0805241	0.164301	0.874065	0.554019	0.387605	0.502378
	NUP54	-0.642563	0.048732	0.49734	-0.774811	-0.281755	0.399346	0.823719	0.725642	0.589496	-0.429074	-0.546171	0.0853755	-0.15675	-0.371849	-0.648828	0.431985	-0.86473	0.522416	-0.0887426	-0.510908	0.873037	0.367075	-0.363858	0.721358	0.681388	-0.570895	-0.38021	-0.229563	-0.0461014	-0.201829	-0.415208	0.176052	-0.065872	-0.37378	0.680214	0.683845	0.54636	-0.581207	0.577166	-0.113765	0.983799	-0.598927	0.113046	-0.0296625	-0.187654	0.488395	0.623549	-0.381614
	NUP58	-0.576469	-0.485449	0.331738	-0.671558	-0.176054	0.678918	0.950617	0.417841	0.526147	-0.828204	-0.127364	-0.298408	-0.258915	-0.636689	-0.722728	0.769026	-0.778881	0.591925	-0.177554	-0.658521	0.727374	0.246556	-0.570543	0.522022	0.582426	-0.665386	-0.704688	-0.224358	0.145052	-0.465048	-0.674034	0.0167112	-0.526835	0.250874	0.429109	0.390412	0.521501	-0.863016	0.570597	-0.00205118	0.703007	-0.365095	0.0525944	-0.00632883	-0.470672	0.205112	0.149853	-0.599932
	NUP62	-0.480214	-0.105584	-0.269603	-0.266605	0.524556	0.142074	0.0533226	-0.0892896	-0.206265	-0.437617	0.0397814	-0.451117	-0.177086	0.325918	-0.26412	-0.137224	-0.0282246	0.136611	0.515412	-0.534174	0.523336	0.0964572	-0.441216	0.10431	-0.0952641	0.173665	-0.500235	-0.0508243	-0.132534	0.5407	-0.516663	-0.815411	-0.530438	0.123076	0.268064	0.432971	0.0559269	-0.363436	-0.0724656	-0.272609	0.25849	-0.203689	-0.0174366	-0.497112	-0.102075	0.124366	0.0187946	0.0818679
	NUP85	-0.203046	0.258398	-0.186724	-0.344611	-0.103055	-0.303485	0.189697	0.313843	-0.418176	-0.303524	0.025528	0.277607	0.682704	0.148401	0.0282976	-0.0672857	-0.320368	-0.301095	0.598072	-0.301129	0.11603	0.37106	0.559823	-0.299467	-0.112078	-0.139434	0.15868	-0.389083	0.923613	-0.422425	-0.478862	0.292543	-0.442314	0.424772	0.403207	0.220731	0.450278	-0.484252	0.774864	-0.0338944	0.112587	0.263207	-0.334383	-0.0931843	0.493028	0.6836	-0.0150005	0.464827
	NUP88	-0.961064	-0.0894879	0.388549	-0.448054	0.276672	0.582669	0.604531	0.280817	0.308712	-0.492221	0.141156	-0.148102	-0.145	0.0076459	-0.902967	0.158408	-0.553918	0.541646	0.148986	-0.895889	0.929181	-0.162976	-0.385144	0.533798	0.185843	-0.645776	-0.763996	-0.613948	0.00211697	-0.212939	-0.331574	-0.0131011	-0.458211	0.15833	0.404422	0.678466	0.493817	-0.770724	0.43967	-0.197926	0.785451	-0.0734359	0.0426258	-0.417376	-0.525706	0.234751	0.225118	-0.27323
	NUP93	-0.596322	-0.0896552	0.397184	-0.112874	0.507883	0.211283	0.522437	0.309882	-0.15662	-0.46293	0.361795	0.0270164	0.086361	-0.016526	-0.523089	0.179265	-0.191163	-0.00315843	0.279596	-0.581089	0.515198	-0.107824	-0.197308	-0.103688	0.205937	-0.182037	-0.498598	-0.385946	0.301894	-0.121164	-0.610957	-0.0573668	-0.832452	0.630537	0.453047	0.54889	0.732966	-0.607812	0.549203	-0.218338	0.354285	0.00400464	-0.10762	-0.0300216	-0.291747	0.339994	0.057047	0.0645021
	POM121	0.173811	0.379856	-0.0869314	-0.246213	-0.295032	-0.306946	0.0899699	0.302753	0.0838861	0.0920762	-0.239548	0.420655	0.333257	-0.0295226	0.33341	-0.199627	-0.379114	-0.434369	0.351015	0.055179	-0.111872	0.195607	0.661065	0.0950601	0.128843	-0.171146	0.482672	-0.0105835	0.434142	-0.344556	0.0993288	0.569331	0.0631845	-0.00842925	0.109628	-0.11631	0.0682982	-0.0158099	0.428874	-0.350775	0.0796214	0.0659498	-0.624549	0.378039	0.587493	0.509134	-0.027153	0.277932
	POM121C	-0.526056	-0.39559	0.0275234	-0.582609	0.06964	0.716715	0.66902	0.0738189	0.685912	-0.674398	0.0278254	-0.428339	-0.470083	-0.372743	-0.528517	0.29351	-0.753577	0.381227	0.154583	-0.786804	0.660159	-0.117377	-0.368889	0.803157	0.349663	-0.728382	-0.662831	-0.163675	-0.0937989	-0.331821	-0.24391	-0.0250191	-0.490433	0.270063	0.043336	0.113396	0.0580877	-0.720383	0.247257	-0.54035	0.588418	-0.165472	-0.51581	0.00625609	-0.367032	0.0814849	-0.223294	-0.533391
	PTGES3	-0.484389	0.0461745	0.664355	-0.598087	-0.214678	0.241069	0.820437	0.833035	0.407371	-0.355239	-0.562437	0.192117	-0.121015	-0.440385	-0.547686	0.550792	-0.644915	0.398101	-0.228079	-0.259851	0.730346	0.452512	-0.457501	0.430574	0.805492	-0.275519	-0.280414	-0.0636784	-0.0699185	-0.0354768	-0.569561	0.087829	-0.112072	-0.34592	0.801262	0.743794	0.727136	-0.418446	0.563963	0.0290629	0.856629	-0.736286	0.316625	0.138662	-0.184151	0.482193	0.754126	-0.305606
	RAE1	0.422992	-0.105764	0.226765	0.794893	0.565436	0.00627858	-0.339529	-0.407411	0.0757401	0.47062	0.491316	0.00909991	-0.459985	0.0228782	0.30561	-0.26088	0.617833	-0.414896	-0.22935	0.386497	-0.492338	-0.745178	-0.0692995	-0.157927	-0.0234274	0.33679	0.0939714	0.384148	-0.617177	0.335557	0.554902	-0.0372101	-0.00707817	0.242829	-0.568599	-0.437634	-0.29399	0.609097	-0.642252	-0.396724	-0.526214	0.135885	-0.285113	0.536507	-0.276621	-0.558142	-0.403754	-0.0367114
	RANBP2	-0.681577	-0.471128	0.257801	-0.684686	-0.0868104	0.816501	0.86852	0.267657	0.700298	-0.77441	-0.082642	-0.406252	-0.427958	-0.522599	-0.788792	0.5903	-0.826406	0.673329	-0.111287	-0.801728	0.827155	0.0485921	-0.592781	0.781724	0.489015	-0.799046	-0.803294	-0.272547	-0.0637914	-0.410848	-0.441445	-0.016688	-0.440884	0.156461	0.268618	0.345328	0.306138	-0.850203	0.395724	-0.194346	0.772163	-0.30928	-0.0858213	-0.114321	-0.55469	0.0960207	0.057327	-0.677084
	RLN1	-0.202417	-0.132963	-0.109825	-0.736423	0.0442925	0.13133	0.604758	0.44837	0.270028	-0.665115	-0.545687	-0.272782	-0.296939	-0.309701	-0.0521658	0.293749	-0.611018	-0.00585932	0.405345	-0.365551	0.560165	0.577516	-0.416351	0.432912	0.632955	0.0342472	-0.249363	0.364222	-0.0454612	0.324585	-0.788431	-0.508755	-0.527539	-0.0421234	0.56399	0.37414	0.253956	-0.444617	0.296716	-0.524399	0.551211	-0.754471	-0.383523	0.191418	0.21188	0.506379	0.201032	-0.140103
	RPA1	-0.572581	-0.0179216	0.431796	-0.425479	-0.472488	0.334362	0.428284	0.412522	0.234339	-0.181709	-0.301745	0.0737526	0.128564	-0.191604	-0.72659	0.466421	-0.421298	0.806366	-0.465288	-0.276327	0.571986	0.285167	-0.323374	0.294942	0.182414	-0.501538	-0.348266	-0.499887	0.0849008	-0.360501	-0.187494	0.228763	0.299726	-0.432897	0.444815	0.551883	0.411811	-0.414752	0.391778	0.657404	0.631679	-0.182824	0.815702	-0.485338	-0.389057	0.108837	0.631329	-0.3502
	RPA2	-0.225545	0.45526	0.536777	0.210269	-0.17596	-0.302495	-0.131806	0.363919	-0.363372	0.467047	-0.0994486	0.565921	0.49989	0.2727	-0.276252	-0.0297681	0.249985	0.213039	-0.352127	0.256906	0.0617918	0.0969242	0.1344	-0.37617	-0.105158	0.107741	0.203754	-0.429754	0.137935	-0.0283099	0.105548	0.340862	0.478474	-0.431913	0.391957	0.513833	0.468258	0.196292	0.231032	0.712845	0.145989	0.0618878	0.883908	-0.325123	-0.0699232	0.141374	0.701568	0.257759
	RPA3	-0.126924	-0.431496	0.183092	0.262971	0.761661	0.462024	0.162418	-0.280999	0.290242	-0.211452	0.407635	-0.455832	-0.759825	-0.122702	-0.18841	0.0337537	0.173825	-0.0201143	-0.0102997	-0.264134	0.186647	-0.562338	-0.636374	0.249729	0.225218	0.0860168	-0.557697	0.290356	-0.683626	0.442718	-0.0499686	-0.536936	-0.547919	0.392104	-0.237049	-0.0310965	-0.0820989	-0.0245173	-0.453739	-0.60958	-0.00922831	-0.199811	-0.318633	0.248651	-0.56351	-0.408076	-0.344293	-0.333294
	RPS19BP1	0.301096	0.576394	0.30798	0.509662	0.12724	-0.534256	-0.302768	0.148348	-0.260665	0.666899	0.205768	0.740761	0.410879	0.27029	0.394516	-0.481257	0.302908	-0.680117	0.117207	0.416002	-0.455277	-0.318936	0.759924	-0.395577	-0.0967364	0.183909	0.642809	-0.0798532	0.212174	-0.124764	0.490078	0.686898	0.194339	0.0877582	-0.076492	-0.116932	0.168008	0.476041	0.145051	-0.206517	-0.301127	0.344667	-0.338612	0.474242	0.372652	0.216279	0.00361754	0.527588
	SEC13	-0.0243905	0.864144	0.126615	0.343386	0.162989	-0.596888	-0.601503	0.0897207	-0.353435	0.832091	-0.0532823	0.6535	0.425148	0.761739	0.23254	-0.840992	0.343378	-0.379683	0.289977	0.270164	-0.128453	-0.218711	0.645928	-0.182035	-0.369319	0.277145	0.571642	-0.246244	-0.0576277	0.308551	0.625028	0.330515	0.560211	-0.500487	0.0590653	0.231442	-0.0401196	0.553414	-0.0924326	-0.0990889	-0.0455406	0.242151	0.0208436	-0.166143	0.411603	0.245035	0.351674	0.651033
	SERPINH1	0.193672	-0.372506	-0.142256	-0.0396312	0.24704	0.111512	0.0522474	-0.102451	0.0683879	-0.25654	-0.234394	-0.491357	-0.560842	-0.202077	0.136337	0.244379	0.17709	0.0595566	-0.0898871	0.136899	0.0470774	0.208232	-0.716196	0.0584153	0.305332	0.497451	-0.230989	0.641832	-0.566891	0.715848	-0.390262	-0.861391	-0.201997	-0.121915	0.0510362	0.00820161	-0.172661	0.146603	-0.471876	-0.13083	-0.0507324	-0.60535	0.139048	0.111209	-0.139552	-0.243291	0.0254082	-0.242482
	SIRT1	-0.14922	-0.445549	0.033698	-0.757789	-0.418173	0.595802	0.78776	0.299978	0.849253	-0.663965	-0.454201	-0.359442	-0.50386	-0.752607	-0.276627	0.627907	-0.878939	0.410036	-0.158798	-0.38483	0.47515	0.321064	-0.436618	0.827456	0.683179	-0.597915	-0.381107	0.216814	-0.126109	-0.337424	-0.344444	0.034792	-0.181493	-0.0772949	0.154595	-0.0187278	0.0208982	-0.534667	0.257401	-0.308858	0.582645	-0.54104	-0.338372	0.300699	-0.163345	0.124958	-0.00392531	-0.686403
	ST13	-0.611686	-0.561311	0.261403	-0.50077	-0.0203465	0.88958	0.678868	0.0709863	0.741523	-0.621472	-0.069362	-0.554127	-0.648193	-0.473709	-0.797216	0.56798	-0.587861	0.827951	-0.336738	-0.660327	0.757847	-0.0811651	-0.834495	0.807336	0.411675	-0.656511	-0.871362	-0.147171	-0.428642	-0.16143	-0.256564	-0.239484	-0.227365	-0.0461166	0.099232	0.280295	0.086413	-0.622269	0.0205172	-0.0686929	0.668115	-0.369557	0.179877	-0.223607	-0.752218	-0.220651	0.0823607	-0.805041
	TNFRSF21	0.0669244	-0.782444	-0.111481	0.282195	0.483929	0.514839	0.152245	-0.515522	0.0939001	-0.47192	0.632177	-0.650664	-0.528347	-0.331874	-0.122056	0.345703	0.226767	0.0583185	-0.133067	-0.226868	-0.114258	-0.429688	-0.54509	-0.0781217	-0.0119447	-0.0171074	-0.588733	0.205372	-0.211206	-0.00869227	-0.228749	-0.461295	-0.690426	0.801686	-0.443791	-0.381076	-0.148395	-0.23098	-0.323867	-0.183429	-0.348726	0.140467	-0.211541	0.158787	-0.577734	-0.564636	-0.68796	-0.40961
	TPR	-0.815403	-0.28779	0.409176	-0.451435	0.0825559	0.778224	0.622429	0.18299	0.616683	-0.459219	0.00179467	-0.313618	-0.442733	-0.227793	-0.908746	0.3473	-0.575034	0.774137	-0.203164	-0.75206	0.870381	-0.182124	-0.632362	0.76013	0.306909	-0.708945	-0.817618	-0.412622	-0.324525	-0.192181	-0.158838	-0.0576324	-0.190951	-0.0820926	0.223506	0.497407	0.254668	-0.634909	0.171796	-0.0922075	0.779447	-0.234176	0.198828	-0.346859	-0.708466	-0.0526908	0.227894	-0.599491
	UBB	-0.245205	-0.609185	0.0208194	-0.134792	-0.230434	0.515042	0.407832	-0.136289	0.0684196	-0.573818	0.403583	-0.331903	0.0802925	-0.431844	-0.489669	0.636177	-0.221296	0.490341	-0.321217	-0.378896	0.0997156	-0.0240474	-0.223443	-0.0743665	-0.0822566	-0.553557	-0.52239	-0.404806	0.467447	-0.76024	-0.337336	0.172585	-0.382125	0.607123	-0.105332	-0.121926	0.212751	-0.643648	0.350764	0.494752	-0.000170813	0.349521	0.254575	-0.218985	-0.494569	-0.216094	-0.304268	-0.421007
	YWHAE	-0.327027	-0.487732	0.359274	-0.186163	0.29962	0.764154	0.582776	0.00799868	0.798222	-0.399556	0.0865218	-0.425474	-0.840522	-0.478091	-0.481874	0.349841	-0.397469	0.362012	-0.238352	-0.459967	0.50228	-0.38363	-0.701967	0.757403	0.537364	-0.444502	-0.674721	0.149831	-0.650586	0.0280962	-0.0425975	-0.179727	-0.348142	0.131137	-0.0925197	0.0620832	0.00732146	-0.314113	-0.168312	-0.550467	0.443261	-0.384489	-0.29343	0.278418	-0.660213	-0.274668	-0.140053	-0.695085
	HSPA1A	0.458843	0.285525	-0.0381292	-0.0969898	-0.387476	-0.536158	-0.162438	0.347377	-0.20236	0.265552	-0.729341	0.243747	0.136837	-0.0482525	0.468564	0.0811871	0.150242	-0.152467	-0.157	0.662825	-0.232729	0.675774	-0.0293141	-0.239479	0.271755	0.631917	0.549173	0.527759	-0.116157	0.506113	-0.182578	-0.226733	0.481454	-0.687962	0.361542	0.114472	0.00804404	0.493925	-0.103839	0.321647	-0.0515845	-0.578905	0.429845	0.167366	0.49117	0.21268	0.558452	0.202997
	CRYAB	-0.741842	0.0313349	0.736674	0.0721618	0.288545	0.494005	0.352059	0.184595	0.309589	0.0310627	0.348126	0.148283	-0.141159	0.040404	-0.834502	0.0574048	-0.175428	0.473105	-0.272429	-0.504032	0.584111	-0.545859	-0.249698	0.345143	0.0978809	-0.573364	-0.543296	-0.633975	-0.217696	-0.271414	0.187832	0.345982	-0.0719672	0.0491292	0.140134	0.506208	0.442422	-0.32698	0.205091	0.00319614	0.522888	0.129967	0.277512	-0.227407	-0.7051	-0.0754617	0.260761	-0.26888
	DNAJB1	0.651691	0.394233	-0.00602093	0.259456	-0.126176	-0.64916	-0.422056	0.163869	-0.228978	0.578061	-0.531917	0.338544	0.028663	0.107476	0.686337	-0.213864	0.433023	-0.439931	-0.119774	0.842506	-0.475655	0.335952	0.110728	-0.315827	0.171979	0.805179	0.708576	0.656984	-0.341722	0.680679	0.159398	-0.184661	0.544324	-0.637165	0.104617	-0.0770388	-0.170145	0.822219	-0.378522	0.0684695	-0.296999	-0.451262	0.203344	0.372532	0.510512	0.0508897	0.383291	0.325077
	HSP90AB1	-0.119542	0.0799565	0.317058	-0.448338	-0.69029	-0.083809	0.414706	0.62509	-0.00422234	-0.159045	-0.576626	0.277127	0.363023	-0.348708	-0.25239	0.577069	-0.359167	0.409637	-0.399922	0.140574	0.228285	0.714609	-0.106352	-0.0633148	0.365634	-0.119495	0.0951963	-0.137623	0.361578	-0.291705	-0.450843	0.250136	0.283275	-0.424902	0.617256	0.423627	0.516698	-0.220299	0.546629	0.721495	0.406449	-0.374133	0.725798	-0.108793	0.0788484	0.362155	0.696563	-0.112847
	HSPA4	0.425612	0.20801	0.247933	0.137266	0.233748	-0.330478	-0.00400454	0.305429	0.100444	0.282489	-0.451778	0.192205	-0.377132	-0.115372	0.463769	-0.0780914	0.188731	-0.461795	-0.0262595	0.518876	-0.135107	0.154473	-0.219432	0.0119785	0.571931	0.661363	0.354754	0.765357	-0.596132	0.781906	-0.060516	-0.32477	0.0815881	-0.388786	0.220254	0.08681	0.0347159	0.578904	-0.31322	-0.455453	-0.00948053	-0.725579	-0.164179	0.662418	0.259421	0.110722	0.313333	0.10047
	HSPA8	-0.00220186	-0.487263	0.13684	-0.691141	-0.596272	0.391075	0.821826	0.469048	0.526306	-0.692919	-0.536851	-0.239619	-0.238921	-0.876458	-0.224915	0.921062	-0.703696	0.419402	-0.374663	-0.112084	0.311877	0.641877	-0.490596	0.382368	0.739109	-0.342942	-0.259739	0.263327	0.128097	-0.358419	-0.666909	0.00184802	-0.185331	-0.0490301	0.382337	0.0767559	0.300434	-0.498119	0.424619	0.182687	0.448127	-0.619844	0.118097	0.308016	-0.11126	0.184976	0.212248	-0.596347
	HSPH1	-0.0609237	-0.0852776	0.142662	-0.779942	-0.778904	0.174514	0.604484	0.602978	0.519693	-0.35782	-0.872131	-0.00728683	-0.100496	-0.596042	-0.183813	0.638721	-0.723446	0.488102	-0.344855	0.0125649	0.396283	0.77225	-0.323454	0.515617	0.657287	-0.283845	-0.0117613	0.191518	0.00474407	-0.175611	-0.405543	0.0856816	0.30718	-0.624382	0.512813	0.266832	0.202515	-0.269121	0.360832	0.274923	0.620362	-0.715695	0.321857	0.0904373	0.101031	0.324967	0.580408	-0.433163
	EEF1A1	-0.363702	-0.183219	0.270161	-0.666222	-0.756259	0.344537	0.661304	0.509743	0.352246	-0.452216	-0.435931	0.0269759	0.176342	-0.531164	-0.552287	0.728394	-0.696615	0.698731	-0.42677	-0.253437	0.461	0.549219	-0.214935	0.322624	0.371854	-0.618479	-0.250923	-0.341244	0.377383	-0.65257	-0.408809	0.367556	0.145948	-0.245362	0.458789	0.331876	0.426846	-0.587638	0.627308	0.600759	0.598434	-0.244407	0.530027	-0.206273	-0.185371	0.256589	0.46343	-0.439373
	CTDSP2	0.0300528	-0.447178	-0.0586761	0.498685	0.653729	0.426262	-0.114659	-0.631048	0.172569	-0.0661282	0.794138	-0.409596	-0.504552	-0.00750559	-0.0477523	-0.15019	0.301182	-0.144726	0.0316975	-0.241229	-0.176967	-0.842116	-0.173963	0.0688064	-0.217905	-0.128272	-0.407032	0.0423145	-0.348012	-0.0194134	0.324173	-0.14707	-0.465433	0.704348	-0.671647	-0.461469	-0.333389	-0.00412694	-0.452912	-0.510433	-0.379832	0.413156	-0.532741	0.189924	-0.500056	-0.577294	-0.78251	-0.228369
	DCTN1	0.159938	-0.419012	-0.167319	0.0952605	-0.491078	0.397566	-0.0389938	-0.431392	0.31251	-0.0430081	0.324998	-0.209373	-0.007501	-0.327891	-0.11175	0.28175	-0.0894165	0.3713	-0.475772	-0.00895788	-0.317822	-0.275917	0.142895	0.12184	-0.304212	-0.596557	-0.10373	-0.248825	0.19241	-0.811713	0.449834	0.506568	0.28122	0.215998	-0.619574	-0.62357	-0.391307	-0.129224	-0.0740007	0.412919	-0.275736	0.556661	0.0575457	-0.0813935	-0.313885	-0.500344	-0.484538	-0.434708
	DNAJC3	-0.743095	0.501287	0.55144	-0.393659	0.146839	-0.104575	0.414504	0.742195	-0.132106	-0.0828749	-0.292222	0.434085	0.318122	0.252499	-0.545797	-0.0484736	-0.36042	0.155843	0.263353	-0.406095	0.766339	0.276826	-0.0464638	0.107253	0.300478	-0.105369	-0.15684	-0.471733	0.181445	0.127403	-0.446642	0.0808335	-0.16381	-0.267007	0.879877	1	0.80972	-0.372863	0.639419	-0.0168853	0.774463	-0.332812	0.296727	-0.281931	0.0281258	0.698411	0.792435	0.261694
	INS	0.313878	0.608406	-0.318803	0.62429	0.269694	-0.703635	-0.903792	-0.365113	-0.701532	0.75014	0.332881	0.418451	0.541787	0.816228	0.558521	-0.888264	0.690561	-0.634418	0.42378	0.390958	-0.592894	-0.312846	0.805624	-0.617207	-0.752295	0.482957	0.638805	-0.1424	0.207398	0.227459	0.596102	0.167467	0.318652	-0.000161537	-0.325262	-0.23593	-0.309508	0.604403	-0.261836	-0.0172629	-0.621289	0.638714	-0.156805	-0.168047	0.506797	0.00397993	-0.191549	0.785971
[truncated: 95 more columns]

## Sheet: Dataset 1 (T2D patients)
		Supplementary Table S2-2. Pearson's correlations between expression levels of genes in T2D patients from Dataset 1
		Significant correlations at P≤0,05 are highlighted in red.
	Gene	ANPEP	CHAC1	CHAC2	CTH	G6PD	GCLC	GCLM	GGCT	GGT1	GGT2	GGT5	GGT6	GGT7	GSR	GSS	IDH1	IDH2	LAP3	OPLAH	PGD	ASNS	ATF3	ATF4	ATF6	BID	CALR	CCL2	DDIT3	CKAP4	CREB3L4	CREB3L1	CREB3L2	C5orf41	TM7SF4	DNAJB11	DNAJC3	EDEM1	EDEM2	EIF2AK3	EIF2S1	EIF2S2	EIF2S3	ERN1	ERP27	PPP1R15A	HERPUD1	HSPA5	HYOU1
	ANPEP	1	-0.318221	-0.174779	-0.33119	0.179562	0.255476	-0.452805	0.209858	-0.184648	0.735644	0.441075	0.705466	0.292922	0.0674211	0.327883	-0.396529	0.682974	-0.653417	0.399654	-0.0896983	-0.21645	0.0528873	0.188309	0.421119	0.0171896	-0.00221198	0.237765	0.0183654	-0.320096	0.121616	0.0263682	-0.335855	0.0675377	0.150442	0.336737	-0.0703187	-0.0351445	-0.0585327	-0.0309504	-0.203294	-0.0834279	-0.13663	-0.193814	0.861627	0.369873	0.0707902	-0.131623	0.261445
	CHAC1	-0.318221	1	-0.68479	0.472213	0.519611	-0.322963	-0.0472251	0.146588	-0.227881	-0.151225	0.282157	0.177542	-0.431174	-0.118957	0.36249	-0.246414	0.170618	0.269786	0.0972525	-0.443184	0.00890367	0.39279	0.579913	-0.248183	0.648554	-0.0299925	-0.0928284	0.203483	-0.271438	-0.26526	-0.175389	-0.576286	0.0181373	-0.215802	0.272316	-0.262275	-0.539959	-0.0374369	-0.466141	0.185295	0.536261	0.333956	-0.0987486	-0.506507	0.112398	-0.204746	-0.0436217	-0.177899
	CHAC2	-0.174779	-0.68479	1	-0.263566	-0.359133	0.412859	0.16934	-0.226633	0.423833	0.0711825	-0.723842	-0.339562	0.334672	0.201193	-0.134518	0.366637	-0.434164	-0.0824646	-0.275461	0.559465	0.3385	-0.357842	-0.46579	-0.0686186	-0.391479	0.470496	0.188266	-0.0296733	0.447812	0.14666	0.0628888	0.519842	-0.0869321	0.14127	-0.252885	0.548909	0.128973	0.263981	0.339118	-0.546144	-0.479395	-0.633462	-0.10649	-0.100516	-0.584572	-0.0114	0.399818	0.362379
	CTH	-0.33119	0.472213	-0.263566	1	0.144013	0.328673	0.298746	-0.119938	0.333073	0.0122306	-0.219093	0.0563994	-0.581128	-0.271603	0.364848	0.536821	-0.0603807	0.528332	-0.664705	-0.312702	0.307122	0.320493	0.0846468	-0.205465	0.683226	0.265796	-0.239166	0.688348	-0.536282	-0.190418	-0.0260206	-0.476404	-0.462279	0.129177	0.0344905	-0.628737	-0.481272	0.199932	-0.605669	0.0227989	0.100857	-0.0989795	0.639666	-0.134943	-0.0753658	-0.0113572	-0.0567718	-0.372469
	G6PD	0.179562	0.519611	-0.359133	0.144013	1	0.138566	-0.355063	0.183011	-0.484669	0.310149	0.316625	0.24959	-0.218488	0.171922	0.701658	-0.123159	0.639236	0.19937	0.318307	-0.6952	0.606597	0.520761	0.540954	-0.237759	0.640363	0.487433	-0.447066	0.182756	-0.366138	0.0953741	0.114683	-0.630455	-0.446492	0.0538611	0.33995	-0.216167	-0.744993	0.292353	-0.497308	-0.232106	0.326319	0.279558	-0.172733	0.0402172	-0.0204828	-0.221711	0.178006	0.221375
	GCLC	0.255476	-0.322963	0.412859	0.328673	0.138566	1	0.114236	0.0929008	0.367449	0.669204	-0.345349	0.224829	-0.326549	0.287528	0.546171	0.316273	0.162225	0.0980815	-0.36936	0.0738788	0.584155	0.309663	-0.0592437	0.0707356	0.317081	0.724198	-0.185057	0.646979	-0.345447	0.520637	0.275344	-0.16816	-0.664071	0.699267	0.240377	-0.13586	-0.380628	0.544078	-0.391324	-0.360253	-0.59993	-0.405466	0.360745	0.319338	0.0330239	0.212274	0.421508	0.367886
	GCLM	-0.452805	-0.0472251	0.16934	0.298746	-0.355063	0.114236	1	0.269031	0.168813	-0.505756	-0.173042	-0.620368	-0.0186711	-0.552052	-0.315447	0.517901	-0.62387	0.242834	-0.0903674	-0.0422735	0.0482543	0.0150301	-0.356764	0.156071	-0.151892	-0.17558	0.107368	0.243637	0.168315	0.00305809	0.456363	0.157836	-0.137739	0.499654	-0.165117	-0.329604	0.421968	-0.05669	0.160499	0.419666	0.0487719	-0.174732	0.58857	-0.343089	0.0780749	0.527601	-0.121976	-0.277006
	GGCT	0.209858	0.146588	-0.226633	-0.119938	0.183011	0.0929008	0.269031	1	-0.626874	0.144438	0.147371	-0.123533	0.138866	-0.106594	0.22856	-0.388695	0.426595	-0.058367	0.3158	0.0654426	-0.0165185	0.427613	0.506666	-0.148992	0.246553	-0.203414	0.038996	0.380203	-0.129463	0.165751	-0.140971	-0.459758	0.220832	0.58474	0.365454	-0.404423	0.0277278	-0.434375	0.156443	0.474975	-0.235966	0.0612715	0.00533765	0.0134208	0.477363	0.841305	0.148736	-0.27093
	GGT1	-0.184648	-0.227881	0.423833	0.333073	-0.484669	0.367449	0.168813	-0.626874	1	0.135323	-0.299275	0.180283	-0.169302	0.156925	0.00632046	0.443027	-0.604164	0.0402272	-0.514398	0.333622	-0.0600366	-0.489327	-0.347093	0.435299	-0.216921	0.342189	0.320812	0.213098	-0.112192	-0.083811	0.133507	0.334462	-0.267825	-0.104555	0.0668314	0.290399	-0.00928057	0.576796	-0.337846	-0.401703	-0.179953	-0.412365	0.294873	-0.125368	-0.168205	-0.360088	0.233143	0.374379
	GGT2	0.735644	-0.151225	0.0711825	0.0122306	0.310149	0.669204	-0.505756	0.144438	0.135323	1	0.0413114	0.775082	-0.0417719	0.448213	0.747301	-0.277881	0.644949	-0.341661	-0.032369	0.123716	0.173486	0.167123	0.396949	0.179058	0.363411	0.547167	0.124846	0.464155	-0.507859	0.238301	-0.154646	-0.461943	-0.224266	0.259715	0.553599	0.0313224	-0.537555	0.32798	-0.418736	-0.509267	-0.412226	-0.323893	-0.155936	0.556378	0.181874	-0.0201578	0.38463	0.469008
	GGT5	0.441075	0.282157	-0.723842	-0.219093	0.316625	-0.345349	-0.173042	0.147371	-0.299275	0.0413114	1	0.350641	0.0299262	0.0194884	0.0977359	-0.364747	0.311932	-0.132599	0.673321	-0.528386	-0.356745	-0.0490714	0.366694	0.604076	-0.127879	-0.360224	-0.0107997	-0.201655	-0.378052	-0.041579	0.283609	-0.221153	-0.0214861	-0.116455	0.483544	-0.217406	0.119479	0.0691866	-0.299154	0.375019	0.459571	0.635909	0.018004	0.23899	0.70962	-0.0541569	-0.177092	0.15813
	GGT6	0.705466	0.177542	-0.339562	0.0563994	0.24959	0.224829	-0.620368	-0.123533	0.180283	0.775082	0.350641	1	-0.148542	0.22761	0.530666	-0.472779	0.54436	-0.522068	0.140193	-0.0762334	-0.251892	0.106156	0.349175	0.334022	0.337664	0.186546	0.29237	0.138822	-0.433967	0.0121951	-0.141968	-0.44182	0.0187712	-0.128357	0.439229	0.0910391	-0.4439	0.184585	-0.431782	-0.385255	0.0594031	-0.135387	-0.30071	0.484664	0.260002	-0.37876	-0.0300534	0.392365
	GGT7	0.292922	-0.431174	0.334672	-0.581128	-0.218488	-0.326549	-0.0186711	0.138866	-0.169302	-0.0417719	0.0299262	-0.148542	1	-0.223639	-0.178325	-0.0460279	-0.00791297	-0.469632	0.346029	0.273254	-0.288918	-0.626169	0.0202227	0.203779	-0.490988	-0.203443	0.592591	-0.260808	0.217775	-0.54358	-0.250444	0.0609748	0.529862	-0.32188	0.0360373	0.234938	0.353058	-0.33905	0.501293	-0.239162	0.147563	-0.375137	-0.323028	0.16688	-0.247446	0.117665	0.0029967	-0.00932958
	GSR	0.0674211	-0.118957	0.201193	-0.271603	0.171922	0.287528	-0.552052	-0.106594	0.156925	0.448213	0.0194884	0.22761	-0.223639	1	0.358224	-0.29134	0.195919	0.230899	-0.0851854	0.344046	0.243772	-0.114534	0.355427	0.0227238	-0.095709	0.465863	-0.291854	0.0774135	-0.213395	0.423881	-0.179758	0.182265	-0.263724	-0.0218038	0.473871	0.425929	-0.316614	0.552342	-0.373584	-0.228309	-0.574534	0.29743	-0.224973	-0.0809133	0.182272	-0.177642	0.774076	0.589257
	GSS	0.327883	0.36249	-0.134518	0.364848	0.701658	0.546171	-0.315447	0.22856	0.00632046	0.747301	0.0977359	0.530666	-0.178325	0.358224	1	-0.0570441	0.597509	0.127717	-0.0695997	-0.23126	0.495423	0.279923	0.710045	-0.0227522	0.695057	0.71632	-0.0830215	0.700607	-0.712151	-0.0126087	-0.158648	-0.771152	-0.446381	0.172726	0.71856	-0.224199	-0.879118	0.468896	-0.752088	-0.446837	-0.0852574	-0.132103	0.0030278	0.112965	0.0761829	-0.0624229	0.546552	0.3371
	IDH1	-0.396529	-0.246414	0.366637	0.536821	-0.123159	0.316273	0.517901	-0.388695	0.443027	-0.277881	-0.364747	-0.472779	-0.0460279	-0.29134	-0.0570441	1	-0.470763	0.534518	-0.559962	-0.220845	0.488934	-0.207112	-0.459612	0.0116087	-0.0230142	0.327466	-0.248905	0.300447	-0.157565	-0.1903	0.324522	0.132215	-0.584765	0.0863614	-0.273529	-0.337166	0.0151568	0.365225	-0.202583	-0.157766	0.0390863	-0.226481	0.729062	-0.0394294	-0.40271	-0.0226173	0.00313246	-0.179729
	IDH2	0.682974	0.170618	-0.434164	-0.0603807	0.639236	0.162225	-0.62387	0.426595	-0.604164	0.644949	0.311932	0.54436	-0.00791297	0.195919	0.597509	-0.470763	1	-0.18345	0.219425	-0.268814	0.149755	0.485428	0.597498	-0.226992	0.550874	0.129334	-0.236168	0.226709	-0.46613	0.112801	-0.309253	-0.694727	-0.0153397	0.107411	0.350761	-0.328289	-0.495527	-0.177585	-0.212601	-0.0810646	-0.0776941	0.15807	-0.243007	0.572633	0.251669	0.120027	0.0221731	-0.0499796
	LAP3	-0.653417	0.269786	-0.0824646	0.528332	0.19937	0.0980815	0.242834	-0.058367	0.0402272	-0.341661	-0.132599	-0.522068	-0.469632	0.230899	0.127717	0.534518	-0.18345	1	-0.515608	-0.20722	0.541443	0.108158	0.142551	-0.332239	0.225331	0.24222	-0.712152	0.389343	-0.355435	0.0447914	0.0083464	-0.0191608	-0.566567	0.0718365	0.0657899	-0.423137	-0.239638	0.341118	-0.465613	0.28514	-0.141431	0.473244	0.604522	-0.431851	0.0002474	0.115194	0.368089	-0.268464
	OPLAH	0.399654	0.0972525	-0.275461	-0.664705	0.318307	-0.36936	-0.0903674	0.3158	-0.514398	-0.032369	0.673321	0.140193	0.346029	-0.0851854	-0.0695997	-0.559962	0.219425	-0.515608	1	-0.334431	-0.251493	0.0420091	0.162495	0.384752	-0.26982	-0.283128	0.222909	-0.518589	0.264915	0.108311	0.364827	-0.0145256	0.25283	0.0112529	0.197555	0.247039	0.226479	-0.128065	0.246475	0.137833	0.449813	0.265592	-0.498522	0.0803083	0.329937	-0.0210228	-0.184447	0.356494
	PGD	-0.0896983	-0.443184	0.559465	-0.312702	-0.6952	0.0738788	-0.0422735	0.0654426	0.333622	0.123716	-0.528386	-0.0762334	0.273254	0.344046	-0.23126	-0.220845	-0.268814	-0.20722	-0.334431	1	-0.340834	-0.41161	-0.0541911	-0.0745358	-0.387282	-0.06911	0.438527	0.0407744	0.283645	0.0135503	-0.527872	0.399069	0.498021	-0.0292783	0.00881285	0.476084	0.277969	-0.188059	0.381249	-0.0964117	-0.680976	-0.398417	-0.242792	-0.161135	-0.0926469	0.240987	0.391042	0.0470134
	ASNS	-0.21645	0.00890367	0.3385	0.307122	0.606597	0.584155	0.0482543	-0.0165185	-0.0600366	0.173486	-0.356745	-0.251892	-0.288918	0.243772	0.495423	0.488934	0.149755	0.541443	-0.251493	-0.340834	1	0.389559	0.0277985	-0.401787	0.431502	0.804078	-0.625461	0.372504	-0.160576	0.321153	0.262763	-0.179539	-0.770713	0.357534	0.00388991	-0.140704	-0.578752	0.531099	-0.357902	-0.36742	-0.179391	-0.053403	0.217802	-0.083864	-0.379967	-0.0428986	0.424096	0.209208
	ATF3	0.0528873	0.39279	-0.357842	0.320493	0.520761	0.309663	0.0150301	0.427613	-0.489327	0.167123	-0.0490714	0.106156	-0.626169	-0.114534	0.279923	-0.207112	0.485428	0.108158	0.0420091	-0.41161	0.389559	1	0.119967	-0.497583	0.713978	0.112681	-0.513337	0.233207	-0.0373213	0.548861	0.177361	-0.425165	-0.265673	0.576159	-0.137629	-0.397868	-0.380861	-0.156209	-0.0895052	0.239857	-0.0613843	0.160292	0.0253408	0.102992	0.156189	0.243269	-0.217718	-0.197963
	ATF4	0.188309	0.579913	-0.46579	0.0846468	0.540954	-0.0592437	-0.356764	0.506666	-0.347093	0.396949	0.366694	0.349175	0.0202227	0.355427	0.710045	-0.459612	0.597498	0.142551	0.162495	-0.0541911	0.0277985	0.119967	1	-0.0859852	0.482335	0.152111	0.0283224	0.46637	-0.608075	-0.241882	-0.511309	-0.724419	0.0852659	-0.101066	0.804793	-0.225331	-0.581874	0.0199515	-0.507669	0.0304823	0.0189332	0.252898	-0.190757	-0.14848	0.348728	0.141068	0.497978	0.0294865
	ATF6	0.421119	-0.248183	-0.0686186	-0.205465	-0.237759	0.0707356	0.156071	-0.148992	0.435299	0.179058	0.604076	0.334022	0.203779	0.0227238	-0.0227522	0.0116087	-0.226992	-0.332239	0.384752	-0.0745358	-0.401787	-0.497583	-0.0859852	1	-0.508468	-0.107683	0.431825	-0.0718202	-0.235257	-0.024961	0.480443	0.171527	-0.117534	0.0345402	0.441441	0.10653	0.350743	0.392717	-0.231738	0.0126155	0.154329	0.0277844	0.199489	0.256474	0.508051	-0.0754344	0.0113473	0.491545
	BID	0.0171896	0.648554	-0.391479	0.683226	0.640363	0.317081	-0.151892	0.246553	-0.216921	0.363411	-0.127879	0.337664	-0.490988	-0.095709	0.695057	-0.0230142	0.550874	0.225331	-0.26982	-0.387282	0.431502	0.713978	0.482335	-0.508468	1	0.386334	-0.278937	0.605316	-0.466109	-0.024934	-0.233294	-0.824132	-0.275503	0.18205	0.176253	-0.493776	-0.822843	0.00219517	-0.501973	-0.138752	0.100648	-0.0818245	0.0688725	0.0023396	-0.0850726	-0.00742243	0.0159887	-0.23039
	CALR	-0.00221198	-0.0299925	0.470496	0.265796	0.487433	0.724198	-0.17558	-0.203414	0.342189	0.547167	-0.360224	0.186546	-0.203443	0.465863	0.71632	0.327466	0.129334	0.24222	-0.283128	-0.06911	0.804078	0.112681	0.152111	-0.107683	0.386334	1	-0.210289	0.46277	-0.281423	0.205245	0.115742	-0.209949	-0.677142	0.191043	0.298429	0.175828	-0.737138	0.759274	-0.548495	-0.738626	-0.254347	-0.343177	0.0115158	-0.0460589	-0.385313	-0.296275	0.641054	0.581548
	CCL2	0.237765	-0.0928284	0.188266	-0.239166	-0.447066	-0.185057	0.107368	0.038996	0.320812	0.124846	-0.0107997	0.29237	0.592591	-0.291854	-0.0830215	-0.248905	-0.236168	-0.712152	0.222909	0.438527	-0.625461	-0.513337	0.0283224	0.431825	-0.278937	-0.210289	1	-0.0629445	0.184224	-0.499204	-0.224008	-0.0201069	0.627857	-0.245218	0.176903	0.365483	0.222903	-0.234069	0.264618	-0.270473	0.184607	-0.622513	-0.357364	-0.0419619	-0.0758935	-0.038911	-0.0683422	0.157809
	DDIT3	0.0183654	0.203483	-0.0296733	0.688348	0.182756	0.646979	0.243637	0.380203	0.213098	0.464155	-0.201655	0.138822	-0.260808	0.0774135	0.700607	0.300447	0.226709	0.389343	-0.518589	0.0407744	0.372504	0.233207	0.46637	-0.0718202	0.605316	0.46277	-0.0629445	1	-0.725758	-0.0501177	-0.198002	-0.633439	-0.410518	0.450746	0.537742	-0.573798	-0.528536	0.253813	-0.611472	-0.0513729	-0.364157	-0.251901	0.539494	0.00663145	0.175469	0.426026	0.465626	-0.132046
	CKAP4	-0.320096	-0.271438	0.447812	-0.536282	-0.366138	-0.345447	0.168315	-0.129463	-0.112192	-0.507859	-0.378052	-0.433967	0.217775	-0.213395	-0.712151	-0.157565	-0.46613	-0.355435	0.264915	0.283645	-0.160576	-0.0373213	-0.608075	-0.235257	-0.466109	-0.281423	0.184224	-0.725758	1	0.18624	0.163763	0.670021	0.446325	-0.064548	-0.706503	0.624065	0.504113	-0.352836	0.830777	-0.00442758	0.0650199	-0.198504	-0.506368	-0.292902	-0.432	-0.103715	-0.312469	0.0437376
	CREB3L4	0.121616	-0.26526	0.14666	-0.190418	0.0953741	0.520637	0.00305809	0.165751	-0.083811	0.238301	-0.041579	0.0121951	-0.54358	0.423881	-0.0126087	-0.1903	0.112801	0.0447914	0.108311	0.0135503	0.321153	0.548861	-0.241882	-0.024961	-0.024934	0.205245	-0.499204	-0.0501177	0.18624	1	0.496663	0.313959	-0.416328	0.703804	-0.0775175	0.132129	0.0634208	0.272106	0.0324884	0.183012	-0.547095	0.236696	0.0320287	0.167588	0.339134	0.214238	0.139242	0.365898
	CREB3L1	0.0263682	-0.175389	0.0628888	-0.0260206	0.114683	0.275344	0.456363	-0.140971	0.133507	-0.154646	0.283609	-0.141968	-0.250444	-0.179758	-0.158648	0.324522	-0.309253	0.0083464	0.364827	-0.527872	0.262763	0.177361	-0.511309	0.480443	-0.233294	0.115742	-0.224008	-0.198002	0.163763	0.496663	1	0.30996	-0.577239	0.471061	-0.139378	-0.0150827	0.255348	0.448697	-0.0678534	0.105819	0.213471	0.13992	0.323907	0.101496	0.19146	-0.0495805	-0.214959	0.391278
	CREB3L2	-0.335855	-0.576286	0.519842	-0.476404	-0.630455	-0.16816	0.157836	-0.459758	0.334462	-0.461943	-0.221153	-0.44182	0.0609748	0.182265	-0.771152	0.132215	-0.694727	-0.0191608	-0.0145256	0.399069	-0.179539	-0.425165	-0.724419	0.171527	-0.824132	-0.209949	-0.0201069	-0.633439	0.670021	0.313959	0.30996	1	0.0854899	-0.0888974	-0.499727	0.595661	0.682939	0.103519	0.496934	0.0876106	-0.234306	0.0816624	-0.0589712	-0.183067	-0.142612	-0.151654	-0.0422082	0.225583
	C5orf41	0.0675377	0.0181373	-0.0869321	-0.462279	-0.446492	-0.664071	-0.137739	0.220832	-0.267825	-0.224266	-0.0214861	0.0187712	0.529862	-0.263724	-0.446381	-0.584765	-0.0153397	-0.566567	0.25283	0.498021	-0.770713	-0.265673	0.0852659	-0.117534	-0.275503	-0.677142	0.627857	-0.410518	0.446325	-0.416328	-0.577239	0.0854899	1	-0.41276	-0.17599	0.289722	0.407923	-0.795644	0.663022	0.175312	0.125652	-0.165825	-0.575815	-0.101083	-0.0430645	0.114289	-0.305923	-0.332277
	TM7SF4	0.150442	-0.215802	0.14127	0.129177	0.0538611	0.699267	0.499654	0.58474	-0.104555	0.259715	-0.116455	-0.128357	-0.32188	-0.0218038	0.172726	0.0863614	0.107411	0.0718365	0.0112529	-0.0292783	0.357534	0.576159	-0.101066	0.0345402	0.18205	0.191043	-0.245218	0.450746	-0.064548	0.703804	0.471061	-0.0888974	-0.41276	1	0.0987376	-0.337029	0.0571932	0.101114	-0.00875119	0.285667	-0.500322	-0.099537	0.396856	0.187151	0.391015	0.689123	0.129522	0.0558959
	DNAJB11	0.336737	0.272316	-0.252885	0.0344905	0.33995	0.240377	-0.165117	0.365454	0.0668314	0.553599	0.483544	0.439229	0.0360373	0.473871	0.71856	-0.273529	0.350761	0.0657899	0.197555	0.00881285	0.00388991	-0.137629	0.804793	0.441441	0.176253	0.298429	0.176903	0.537742	-0.706503	-0.0775175	-0.139378	-0.499727	-0.17599	0.0987376	1	-0.115242	-0.405409	0.416028	-0.663919	-0.0564762	-0.119011	0.150018	0.0423118	-0.0245381	0.546182	0.143947	0.653113	0.404474
	DNAJC3	-0.0703187	-0.262275	0.548909	-0.628737	-0.216167	-0.13586	-0.329604	-0.404423	0.290399	0.0313224	-0.217406	0.0910391	0.234938	0.425929	-0.224199	-0.337166	-0.328289	-0.423137	0.247039	0.476084	-0.140704	-0.397868	-0.225331	0.10653	-0.493776	0.175828	0.365483	-0.573798	0.624065	0.132129	-0.0150827	0.595661	0.289722	-0.337029	-0.115242	1	0.104466	0.213329	0.317555	-0.495543	-0.0869746	-0.232568	-0.7277	-0.275477	-0.360791	-0.514449	0.254946	0.665341
	EDEM1	-0.0351445	-0.539959	0.128973	-0.481272	-0.744993	-0.380628	0.421968	0.0277278	-0.00928057	-0.537555	0.119479	-0.4439	0.353058	-0.316614	-0.879118	0.0151568	-0.495527	-0.239638	0.226479	0.277969	-0.578752	-0.380861	-0.581874	0.350743	-0.822843	-0.737138	0.222903	-0.528536	0.504113	0.0634208	0.255348	0.682939	0.407923	0.0571932	-0.405409	0.104466	1	-0.412359	0.69048	0.534615	-0.0519761	0.110768	0.136286	0.0919922	0.242851	0.345308	-0.413076	-0.229835
	EDEM2	-0.0585327	-0.0374369	0.263981	0.199932	0.292353	0.544078	-0.05669	-0.434375	0.576796	0.32798	0.0691866	0.184585	-0.33905	0.552342	0.468896	0.365225	-0.177585	0.341118	-0.128065	-0.188059	0.531099	-0.156209	0.0199515	0.392717	0.00219517	0.759274	-0.234069	0.253813	-0.352836	0.272106	0.448697	0.103519	-0.795644	0.101114	0.416028	0.213329	-0.412359	1	-0.709392	-0.45062	-0.114386	0.0498026	0.236514	-0.106616	-0.00182463	-0.415759	0.579986	0.744424
	EIF2AK3	-0.0309504	-0.466141	0.339118	-0.605669	-0.497308	-0.391324	0.160499	0.156443	-0.337846	-0.418736	-0.299154	-0.431782	0.501293	-0.373584	-0.752088	-0.202583	-0.212601	-0.465613	0.246475	0.381249	-0.357902	-0.0895052	-0.507669	-0.231738	-0.501973	-0.548495	0.264618	-0.611472	0.830777	0.0324884	-0.0678534	0.496934	0.663022	-0.00875119	-0.663919	0.317555	0.69048	-0.709392	1	0.184898	-0.0580287	-0.22965	-0.381823	0.0497953	-0.260759	0.260567	-0.437889	-0.293264
	EIF2S1	-0.203294	0.185295	-0.546144	0.0227989	-0.232106	-0.360253	0.419666	0.474975	-0.401703	-0.509267	0.375019	-0.385255	-0.239162	-0.228309	-0.446837	-0.157766	-0.0810646	0.28514	0.137833	-0.0964117	-0.36742	0.239857	0.0304823	0.0126155	-0.138752	-0.738626	-0.270473	-0.0513729	-0.00442758	0.183012	0.105819	0.0876106	0.175312	0.285667	-0.0564762	-0.495543	0.534615	-0.45062	0.184898	1	-0.0176738	0.636295	0.387474	-0.1214	0.668801	0.608604	-0.30119	-0.560767
	EIF2S2	-0.0834279	0.536261	-0.479395	0.100857	0.326319	-0.59993	0.0487719	-0.235966	-0.179953	-0.412226	0.459571	0.0594031	0.147563	-0.574534	-0.0852574	0.0390863	-0.0776941	-0.141431	0.449813	-0.680976	-0.179391	-0.0613843	0.0189332	0.154329	0.100648	-0.254347	0.184607	-0.364157	0.0650199	-0.547095	0.213471	-0.234306	0.125652	-0.500322	-0.119011	-0.0869746	-0.0519761	-0.114386	-0.0580287	-0.0176738	1	0.141896	-0.147579	-0.159365	-0.167018	-0.474032	-0.535273	-0.100817
	EIF2S3	-0.13663	0.333956	-0.633462	-0.0989795	0.279558	-0.405466	-0.174732	0.0612715	-0.412365	-0.323893	0.635909	-0.135387	-0.375137	0.29743	-0.132103	-0.226481	0.15807	0.473244	0.265592	-0.398417	-0.053403	0.160292	0.252898	0.0277844	-0.0818245	-0.343177	-0.622513	-0.251901	-0.198504	0.236696	0.13992	0.0816624	-0.165825	-0.099537	0.150018	-0.232568	0.110768	0.0498026	-0.22965	0.636295	0.141896	1	0.142592	-0.115461	0.55808	0.00565574	-0.0252575	-0.109818
	ERN1	-0.193814	-0.0987486	-0.10649	0.639666	-0.172733	0.360745	0.58857	0.00533765	0.294873	-0.155936	0.018004	-0.30071	-0.323028	-0.224973	0.0030278	0.729062	-0.243007	0.604522	-0.498522	-0.242792	0.217802	0.0253408	-0.190757	0.199489	0.0688725	0.0115158	-0.357364	0.539494	-0.506368	0.0320287	0.323907	-0.0589712	-0.575815	0.396856	0.0423118	-0.7277	0.136286	0.236514	-0.381823	0.387474	-0.147579	0.142592	1	0.115553	0.286612	0.392987	-0.029003	-0.360426
	ERP27	0.861627	-0.506507	-0.100516	-0.134943	0.0402172	0.319338	-0.343089	0.0134208	-0.125368	0.556378	0.23899	0.484664	0.16688	-0.0809133	0.112965	-0.0394294	0.572633	-0.431851	0.0803083	-0.161135	-0.083864	0.102992	-0.14848	0.256474	0.0023396	-0.0460589	-0.0419619	0.00663145	-0.292902	0.167588	0.101496	-0.183067	-0.101083	0.187151	-0.0245381	-0.275477	0.0919922	-0.106616	0.0497953	-0.1214	-0.159365	-0.115461	0.115553	1	0.219859	0.0972438	-0.341079	-0.0134049
	PPP1R15A	0.369873	0.112398	-0.584572	-0.0753658	-0.0204828	0.0330239	0.0780749	0.477363	-0.168205	0.181874	0.70962	0.260002	-0.247446	0.182272	0.0761829	-0.40271	0.251669	0.0002474	0.329937	-0.0926469	-0.379967	0.156189	0.348728	0.508051	-0.0850726	-0.385313	-0.0758935	0.175469	-0.432	0.339134	0.19146	-0.142612	-0.0430645	0.391015	0.546182	-0.360791	0.242851	-0.00182463	-0.260759	0.668801	-0.167018	0.55808	0.286612	0.219859	1	0.465856	0.0339973	0.0214233
	HERPUD1	0.0707902	-0.204746	-0.0114	-0.0113572	-0.221711	0.212274	0.527601	0.841305	-0.360088	-0.0201578	-0.0541569	-0.37876	0.117665	-0.177642	-0.0624229	-0.0226173	0.120027	0.115194	-0.0210228	0.240987	-0.0428986	0.243269	0.141068	-0.0754344	-0.00742243	-0.296275	-0.038911	0.426026	-0.103715	0.214238	-0.0495805	-0.151654	0.114289	0.689123	0.143947	-0.514449	0.345308	-0.415759	0.260567	0.608604	-0.474032	0.00565574	0.392987	0.0972438	0.465856	1	0.0906546	-0.44401
	HSPA5	-0.131623	-0.0436217	0.399818	-0.0567718	0.178006	0.421508	-0.121976	0.148736	0.233143	0.38463	-0.177092	-0.0300534	0.0029967	0.774076	0.546552	0.00313246	0.0221731	0.368089	-0.184447	0.391042	0.424096	-0.217718	0.497978	0.0113473	0.0159887	0.641054	-0.0683422	0.465626	-0.312469	0.139242	-0.214959	-0.0422082	-0.305923	0.129522	0.653113	0.254946	-0.413076	0.579986	-0.437889	-0.30119	-0.535273	-0.0252575	-0.029003	-0.341079	0.0339973	0.0906546	1	0.49811
	HYOU1	0.261445	-0.177899	0.362379	-0.372469	0.221375	0.367886	-0.277006	-0.27093	0.374379	0.469008	0.15813	0.392365	-0.00932958	0.589257	0.3371	-0.179729	-0.0499796	-0.268464	0.356494	0.0470134	0.209208	-0.197963	0.0294865	0.491545	-0.23039	0.581548	0.157809	-0.132046	0.0437376	0.365898	0.391278	0.225583	-0.332277	0.0558959	0.404474	0.665341	-0.229835	0.744424	-0.293264	-0.560767	-0.100817	-0.109818	-0.360426	-0.0134049	0.0214233	-0.44401	0.49811	1
	MAPK8	-0.186409	-0.356297	0.446407	-0.188602	-0.515393	0.233059	-0.11442	-0.453205	0.650097	0.0919424	-0.276759	0.0856241	-0.313641	0.594956	-0.252082	-0.0802577	-0.470476	-0.0132748	-0.274039	0.59355	-0.134685	-0.276812	-0.353587	0.212393	-0.44335	0.156045	0.0435365	-0.18208	0.267918	0.45927	0.0853003	0.704452	-0.0710488	0.0129788	-0.0552458	0.636599	0.197312	0.417667	-0.00127568	-0.136601	-0.539047	-0.0298598	-0.092671	-0.182382	0.0392255	-0.250127	0.333983	0.499375
	NFE2L2	-0.326614	-0.325172	0.220032	0.0696996	-0.505677	-0.0389582	0.670194	0.430934	-0.199358	-0.479525	-0.401068	-0.740341	0.205909	-0.457687	-0.495277	0.342356	-0.294247	0.227531	-0.291164	0.288	-0.0500027	0.0311935	-0.31404	-0.294301	-0.191028	-0.41774	-0.0517199	0.147221	0.247769	-0.0302927	-0.0753355	0.185813	0.215903	0.378706	-0.403575	-0.405256	0.556223	-0.553398	0.548739	0.533539	-0.301233	-0.12938	0.44401	-0.0731123	-0.0185698	0.772565	-0.183097	-0.699294
	PDIA6	-0.0308602	0.00505928	0.413198	-0.479736	0.347628	-0.0137761	-0.388541	0.238174	-0.313795	0.223276	-0.281685	-0.0724107	0.374897	0.470327	0.319857	-0.366579	0.256176	-0.0947956	0.215179	0.330139	0.321722	-0.047026	0.422226	-0.40378	0.0500954	0.41285	0.0836529	-0.0644367	0.247724	-0.00663803	-0.40614	-0.0700255	0.215722	-0.13871	0.212115	0.527546	-0.368832	0.024651	0.163115	-0.453096	-0.199545	-0.179327	-0.695506	-0.298592	-0.385133	-0.0666516	0.596848	0.349315
	SEC31A	0.0891959	-0.143988	0.189196	-0.218028	0.0145793	0.28487	-0.29626	0.0470228	-0.149248	0.246339	-0.366106	0.16799	-0.433593	0.290493	-0.0951023	-0.434235	0.208538	-0.249252	-0.0134403	0.243732	0.129888	0.590624	-0.248305	-0.422672	0.153928	0.111123	-0.256796	-0.223211	0.460097	0.749272	0.0364509	0.241041	0.0427255	0.354246	-0.374495	0.360668	-0.0703101	-0.111936	0.314395	-0.060197	-0.457456	-0.0603258	-0.416975	0.120122	-0.0658662	-0.0203871	-0.0720518	0.17794
	SRPRB	-0.51284	0.121004	0.309948	-0.122358	-0.0336373	-0.259946	0.142098	-0.520448	0.205608	-0.488566	-0.266881	-0.251133	-0.0983454	-0.175398	-0.39302	0.109788	-0.585771	-0.105716	0.167822	-0.11791	0.103772	-0.0350517	-0.526802	-0.11283	-0.190264	0.0920622	0.08045	-0.584019	0.734767	0.0446721	0.374457	0.496939	0.0237725	-0.257891	-0.54776	0.605822	0.072029	0.149058	0.278006	-0.281046	0.429449	-0.144024	-0.37599	-0.508064	-0.573599	-0.590646	-0.226222	0.293657
	SSR1	-0.1931	-0.712036	0.623578	-0.0675455	-0.738368	0.10923	0.144149	-0.210898	0.328642	-0.154739	-0.65442	-0.416251	0.278339	0.0105386	-0.470347	0.398117	-0.371631	0.0929899	-0.628961	0.676975	-0.0817867	-0.424264	-0.496509	-0.193402	-0.432056	-0.102234	0.0600021	-0.0014893	0.242727	-0.0736214	-0.310975	0.512251	0.185614	-0.0378904	-0.443184	0.0972992	0.445323	-0.211728	0.453398	-0.0436087	-0.57391	-0.358471	0.235545	0.115848	-0.340159	0.240517	0.0491184	-0.319576
	SYVN1	0.361468	-0.550568	0.568954	-0.0503994	0.211747	0.591116	-0.246338	-0.185362	0.224949	0.556723	-0.249147	0.111768	0.336512	0.325008	0.466399	0.421969	0.236431	0.0332599	-0.229661	0.0568781	0.559591	-0.265618	-0.00118252	0.0829033	-0.0111004	0.708402	-0.0759028	0.299774	-0.313102	-0.01403	0.000938886	-0.0915994	-0.458801	0.0644799	0.20508	0.0645365	-0.323172	0.485318	-0.228864	-0.691295	-0.330699	-0.402285	0.105149	0.436304	-0.347903	-0.0992978	0.463221	0.376123
	XBP1	-0.151829	0.663923	-0.116938	0.202083	0.656472	-0.0402207	-0.227623	0.189506	-0.168546	0.20969	-0.0106032	0.16999	0.0545983	0.166968	0.702071	-0.163114	0.292857	0.151427	0.0926739	-0.165343	0.347242	0.104049	0.740165	-0.291664	0.575142	0.481689	0.104088	0.350307	-0.275173	-0.384476	-0.368525	-0.631057	-0.0227551	-0.249004	0.49772	0.0502671	-0.78351	0.185444	-0.44061	-0.401033	0.294255	-0.100044	-0.357058	-0.458681	-0.26581	-0.231027	0.471382	0.178279
	HSP90B1	-0.373051	0.0184811	0.485344	-0.326733	0.196419	-0.129577	-0.400073	-0.255844	-0.098033	-0.0862055	-0.516277	-0.198381	0.0731388	0.395904	-0.0110748	-0.160668	-0.06086	0.0392108	-0.0338475	0.269379	0.360109	-0.0109493	-0.0179014	-0.589847	0.00359482	0.381852	-0.119161	-0.354503	0.536775	0.0671514	-0.28467	0.27616	0.133137	-0.338417	-0.28218	0.684474	-0.301528	0.0747091	0.25014	-0.496798	-0.0886215	-0.129701	-0.671851	-0.434574	-0.6884	-0.4367	0.326235	0.279476
	DNAJA2	0.116066	0.257029	-0.366474	0.191412	0.248383	-0.388819	0.189902	0.132464	-0.314115	-0.236984	0.333473	-0.0907539	0.488658	-0.681153	0.0788206	0.269332	0.150054	-0.0341098	0.217073	-0.526668	-0.0858153	-0.156851	0.191382	0.0861988	0.157532	-0.243449	0.207535	0.0658337	-0.264872	-0.748304	-0.0529762	-0.510941	0.133976	-0.300731	0.0436973	-0.513833	-0.0143756	-0.310683	-0.0228672	0.0432945	0.707708	-0.0527438	0.178282	0.129887	-0.116343	0.0403117	-0.386769	-0.439141
	DNAJA3	0.140255	-0.224043	-0.295198	-0.302355	-0.576568	-0.451119	0.070797	0.348187	-0.252246	-0.250344	0.269321	-0.15926	0.285164	-0.108395	-0.513185	-0.303736	0.0134238	-0.103634	0.0544991	0.384568	-0.72038	-0.261859	0.0504248	0.138323	-0.440219	-0.829763	0.160247	-0.155232	-0.00161228	-0.134119	-0.346138	0.177392	0.591091	-0.062982	-0.00337669	-0.232523	0.684585	-0.635083	0.414284	0.701191	-0.212891	0.316348	0.13024	0.18139	0.53074	0.543699	-0.231813	-0.530098
	AAAS	-0.597154	0.0680736	0.370288	-0.134179	-0.281472	-0.0638634	-0.0377582	-0.163711	0.3636	-0.168162	-0.344385	-0.243867	-0.174432	0.627522	-0.0938438	-0.135429	-0.470713	0.321193	-0.258005	0.619977	0.00541556	-0.302575	0.111817	-0.142015	-0.255117	0.18241	0.0239632	-0.0297839	0.23882	0.123795	-0.2744	0.461452	0.0960098	-0.175312	0.144277	0.579123	-0.0332571	0.287713	-0.0537144	-0.0466296	-0.397906	0.0943725	-0.222415	-0.729984	-0.102255	-0.131294	0.646033	0.302339
	ATR	0.0622677	-0.298307	0.382347	-0.502307	0.202954	-0.0196496	-0.652424	-0.206445	-0.294127	0.146861	-0.351552	-0.0228797	0.0900146	0.471435	-0.0565484	-0.267145	0.293861	-0.104213	0.0220244	0.214636	0.307138	0.105135	-0.106645	-0.535406	-0.0649074	0.257862	-0.321895	-0.447551	0.42684	0.30459	-0.248257	0.287482	0.0911463	-0.210146	-0.350598	0.533329	-0.160901	-0.0419656	0.348573	-0.400876	-0.287428	0.0117515	-0.615308	0.114943	-0.471149	-0.314307	0.147507	0.21633
	BAG1	0.2145	0.262613	-0.502993	0.219932	-0.138882	-0.175712	-0.321961	0.15837	0.0600471	0.269707	0.302756	0.408994	-0.00235962	0.213096	0.259788	-0.288323	0.322656	0.0884399	-0.260391	0.255752	-0.485717	-0.228687	0.620473	0.122188	0.163233	-0.273553	0.17612	0.389521	-0.660323	-0.400152	-0.668513	-0.408844	0.290223	-0.303227	0.543603	-0.332354	-0.132129	-0.177704	-0.378377	0.238895	-0.143099	0.221865	0.138085	0.113409	0.467792	0.148048	0.16764	-0.301165
	BAG2	-0.15718	-0.30166	0.210941	0.282172	-0.473895	0.0276732	0.182148	0.0839912	0.143146	-0.0906551	-0.430428	-0.32848	0.304042	-0.144007	-0.108272	0.423543	-0.0927932	0.302305	-0.685923	0.453896	-0.0833358	-0.353174	0.00974285	-0.240757	-0.0451868	-0.141782	0.0704666	0.419166	-0.259819	-0.456303	-0.576983	-0.0629168	0.184808	-0.100199	-0.0748009	-0.394653	0.161122	-0.320722	0.112939	0.104496	-0.374497	-0.252701	0.447876	0.0841759	-0.161683	0.425081	0.106145	-0.628935
	BAG3	-0.417324	0.448731	-0.410815	0.0485623	0.040052	-0.277365	0.276851	0.0497198	0.0603493	-0.402454	0.52363	-0.19357	-0.396237	0.234482	-0.100978	-0.100969	-0.351599	0.446177	0.244918	-0.201546	-0.136388	-0.0568274	0.218337	0.343539	-0.190438	-0.208542	-0.201108	-0.0544647	-0.124011	0.153358	0.322193	0.184471	-0.187002	0.0207196	0.362209	-0.0292897	0.144523	0.31593	-0.362011	0.558152	0.180547	0.704271	0.226224	-0.561986	0.565047	0.0158692	0.209183	0.158495
	BAG4	0.0178072	0.0296911	-0.0636329	0.219476	-0.221329	0.204479	-0.288884	0.139287	0.237799	0.387471	-0.136549	0.237337	-0.186654	0.562057	0.313017	-0.174576	0.200783	0.286453	-0.557443	0.574631	-0.147538	-0.142789	0.497188	-0.099858	0.154168	0.0778822	-0.0214546	0.538525	-0.530888	-0.0371041	-0.66979	-0.175731	0.0762786	-0.0388133	0.480213	-0.128033	-0.226124	0.0514093	-0.364699	0.0900825	-0.637626	0.0836748	0.160469	-0.0223867	0.30842	0.23737	0.540398	-0.121224
	BAG5	0.623586	-0.391171	-0.0308769	-0.277869	0.0833765	0.457043	-0.460472	0.323698	-0.205251	0.666685	0.140375	0.377752	-0.13924	0.588551	0.274271	-0.393958	0.627415	-0.106025	0.00310138	0.238287	0.0522986	0.254234	0.230874	0.0386049	0.0258592	0.107703	-0.300004	0.185909	-0.317114	0.5968	-0.120363	-0.0711112	-0.135258	0.41543	0.3146	-0.0768973	-0.0508683	0.0526767	-0.0833611	0.0874964	-0.714385	0.200168	-0.0152595	0.609014	0.505252	0.343813	0.283	0.178517
	GFER	0.0689673	-0.0945936	-0.0155221	-0.0437838	0.526945	-0.0239726	-0.143849	-0.383142	-0.146669	-0.11082	0.307663	-0.14286	0.0990531	0.00397043	0.108653	0.455232	0.10318	0.278151	0.210379	-0.702795	0.51444	-0.0921317	-0.143731	0.117875	-0.0704774	0.303367	-0.47475	-0.238281	-0.148033	-0.052291	0.458318	0.0184692	-0.568878	-0.196108	-0.0803022	-0.106977	-0.141229	0.427108	-0.237819	-0.24694	0.419206	0.299417	0.165241	0.222663	-0.226498	-0.400446	-0.0621404	0.203395
	DEDD2	-0.295146	-0.525797	0.71151	-0.551466	-0.513694	-0.0555586	-0.0892171	-0.400569	0.334743	-0.194943	-0.461912	-0.27971	0.133767	0.401276	-0.517158	-0.0720298	-0.533802	-0.148091	-0.0647099	0.640392	-0.0745431	-0.390911	-0.508094	-0.0432248	-0.649667	0.0545602	0.118758	-0.53479	0.714841	0.294293	0.0149065	0.868672	0.208439	-0.15129	-0.382502	0.845385	0.381188	0.121206	0.491237	-0.236968	-0.389186	-0.164319	-0.400475	-0.274612	-0.356955	-0.241598	0.224583	0.392764
	DNAJB6	0.162682	-0.682169	0.504826	-0.362189	-0.786566	0.0127298	0.297906	-0.0203703	0.224547	-0.0979006	-0.378654	-0.13209	0.432426	-0.378867	-0.619744	0.00876689	-0.376474	-0.612013	-0.0161326	0.55453	-0.464371	-0.275069	-0.657477	0.168177	-0.539777	-0.37488	0.55209	-0.304348	0.588393	0.0358707	0.0483618	0.501249	0.492521	0.146385	-0.49683	0.296217	0.694333	-0.434061	0.764027	-0.0130485	-0.244842	-0.584535	-0.10117	0.259514	-0.161366	0.24783	-0.372198	-0.103139
	DNAJC2	-0.00608538	0.0242232	-0.000801879	-0.131965	0.0433505	8.117e-05	-0.522761	0.00574127	-0.298719	0.142842	-0.380907	0.143287	-0.368266	0.294334	-0.0990709	-0.474474	0.351764	-0.093814	-0.188684	0.275863	0.0370822	0.511691	-0.0432925	-0.685682	0.271542	-0.0338166	-0.332279	-0.221278	0.333076	0.435957	-0.381829	0.0958485	0.238392	0.00634555	-0.403726	0.231325	-0.168418	-0.336186	0.298945	-0.00535549	-0.382352	0.0785984	-0.460554	0.0766842	-0.164516	-0.0823344	-0.107991	-0.140877
	DNAJC7	0.540119	0.14867	-0.413265	-0.00452186	0.385749	-0.186699	-0.493736	0.313482	-0.534215	0.354917	0.255768	0.34846	0.398076	-0.132191	0.393763	-0.244195	0.789976	-0.1788	0.0921069	-0.18292	-0.0923474	0.0628962	0.563566	-0.209227	0.387645	-0.115137	0.0522342	0.185516	-0.465542	-0.477204	-0.574298	-0.704849	0.279291	-0.281892	0.247162	-0.421603	-0.311246	-0.428683	-0.0624603	-0.0870259	0.172855	0.00551435	-0.159742	0.489468	0.027389	0.104224	-0.126035	-0.380076
	EP300	-0.553895	0.224402	-0.10434	-0.384014	-0.131592	-0.872496	0.00827731	-0.0526677	-0.401915	-0.800664	0.0255884	-0.56211	0.235378	-0.131067	-0.614631	-0.205823	-0.314962	0.126219	0.254696	0.0597402	-0.274384	-0.203156	-0.0604569	-0.345435	-0.35022	-0.537443	-0.0374325	-0.654248	0.58448	-0.280415	-0.22056	0.38156	0.538898	-0.52601	-0.398558	0.279123	0.369786	-0.460965	0.517101	0.343035	0.365881	0.392647	-0.380069	-0.561831	-0.22549	-0.121182	-0.206098	-0.318375
	FKBP4	-0.299842	0.33156	0.218079	0.616605	0.377771	0.537451	0.178811	0.254955	0.0549583	0.261766	-0.584598	-0.0765666	-0.273654	0.0124084	0.626146	0.295998	0.144351	0.382695	-0.495111	0.00458766	0.664766	0.430522	0.316254	-0.552805	0.750661	0.652491	-0.154652	0.748351	-0.260082	-0.024558	-0.228745	-0.536287	-0.34158	0.325759	0.149012	-0.263665	-0.717706	0.177294	-0.358223	-0.321475	-0.214081	-0.417138	0.154868	-0.297353	-0.374574	0.164322	0.417754	-0.0989301
	GSK3B	0.0322993	0.632438	-0.222072	0.460856	0.579321	0.154781	-0.102413	-0.184684	0.220818	0.298083	0.140265	0.495512	-0.20496	-0.108168	0.653154	0.046274	0.130408	-0.066956	0.0954278	-0.478205	0.252473	0.164584	0.348399	0.11093	0.594894	0.507539	0.203299	0.298407	-0.33084	-0.28945	0.108822	-0.580461	-0.287298	-0.166104	0.354412	-0.00599992	-0.733324	0.423357	-0.619734	-0.513773	0.548562	-0.239365	-0.133195	-0.185595	-0.205026	-0.522848	0.0756225	0.349064
	HSBP1	-0.08113	0.232149	0.115609	0.495223	0.685524	0.535909	0.157478	-0.00848255	0.0690201	0.24748	-0.0862532	-0.0251215	-0.183267	0.0101369	0.691013	0.540015	0.149717	0.419689	-0.12675	-0.549967	0.844699	0.259518	0.202852	-0.0799187	0.534999	0.784873	-0.325698	0.5369	-0.428246	-0.00649349	0.321277	-0.475201	-0.770209	0.257979	0.274027	-0.301721	-0.676558	0.602591	-0.606602	-0.426038	0.160529	-0.154285	0.317673	-0.0640447	-0.268173	-0.118662	0.346255	0.24346
	HSF1	-0.429965	0.295129	0.133355	0.510776	0.14966	0.0892224	-0.351284	-0.67404	0.41977	0.0261738	-0.491689	0.138421	-0.434048	0.208637	0.208923	0.286963	-0.117545	0.344832	-0.635828	-0.00728688	0.348808	0.0366905	-0.0634394	-0.460552	0.415844	0.481289	-0.236544	0.0975535	-0.0609028	-0.166844	-0.286216	-0.0234125	-0.24962	-0.448108	-0.240018	0.18412	-0.593116	0.326577	-0.367536	-0.5187	0.0552728	-0.143832	-0.0668623	-0.276545	-0.621784	-0.679981	0.112604	0.0337553
	HSP90AA1	-0.355262	0.568203	-0.060496	0.500471	0.582926	0.211209	0.0666444	0.389948	-0.264161	0.0960096	-0.308994	-0.164371	-0.20145	0.0582807	0.633514	0.128039	0.284706	0.514432	-0.278926	-0.155735	0.61352	0.423194	0.591155	-0.619944	0.756605	0.483861	-0.274088	0.633852	-0.324886	-0.157117	-0.341153	-0.644729	-0.235673	0.141153	0.275507	-0.342836	-0.735184	0.064464	-0.387132	-0.123158	-0.0185186	-0.0697701	0.0574813	-0.425855	-0.250069	0.173389	0.437569	-0.204704
	HSPA12A	0.230807	0.160686	-0.47821	-0.138632	0.270598	-0.253627	-0.431796	-0.144785	-0.046248	0.114748	0.752677	0.266547	0.000498371	0.479553	0.226217	-0.155317	0.252704	0.255043	0.230807	-0.263265	-0.139637	-0.346764	0.473792	0.442741	-0.17871	-0.0595722	-0.217354	-0.0580711	-0.574447	-0.136615	-0.03835	-0.0921521	-0.188848	-0.379703	0.58752	-0.0951057	-0.0820525	0.356271	-0.532243	0.147552	0.153094	0.694414	0.0972417	0.115761	0.50354	-0.228944	0.265366	0.224631
	HSPA12B	0.034809	0.209188	-0.078287	0.588302	-0.191503	0.195203	0.33423	-0.136938	0.623394	0.179134	0.0295564	0.318344	0.0453685	-0.345483	0.308437	0.35393	-0.247582	-0.068269	-0.288991	-0.0187996	-0.205186	-0.311161	0.115275	0.457207	0.196139	0.125529	0.558194	0.542305	-0.479553	-0.542494	-0.0279109	-0.374766	-0.0777938	-0.0793991	0.359568	-0.263267	-0.180763	0.21618	-0.464893	-0.211492	0.245276	-0.460963	0.393566	-0.0368671	0.0279908	-0.0695476	0.00857899	-0.0111411
	HSPA13	0.00763446	-0.706538	0.921699	-0.430041	-0.178851	0.497834	0.0691573	-0.0238628	0.169836	0.202174	-0.604649	-0.271689	0.253424	0.307523	-0.0722552	0.148933	-0.194632	-0.163785	-0.061851	0.472642	0.417197	-0.0983362	-0.403777	-0.110343	-0.336191	0.475046	0.0306886	-0.0881871	0.485399	0.443146	0.173699	0.479178	-0.133721	0.357521	-0.217566	0.543489	0.111769	0.231797	0.392804	-0.456572	-0.574353	-0.496818	-0.217611	0.0380116	-0.416261	0.103022	0.396369	0.450416
	HSPA14	-0.425334	-0.214188	0.112396	-0.0685776	-0.664726	-0.31969	0.0865544	-0.0297999	-0.0373	-0.47367	-0.449343	-0.442355	-0.094077	-0.0405508	-0.690219	-0.0545279	-0.305676	0.157461	-0.440948	0.564349	-0.348422	-0.0393917	-0.349164	-0.459844	-0.269134	-0.538989	-0.121921	-0.241814	0.429501	0.0697938	-0.40365	0.493982	0.465172	-0.0959158	-0.573583	0.0466742	0.502553	-0.563295	0.561942	0.45637	-0.394002	0.108787	0.03704	-0.175022	-0.078804	0.266087	-0.220178	-0.584189
	HSPA1L	0.0959033	-0.518679	0.767475	0.0564197	-0.0416846	0.853965	0.17666	0.0558707	0.31117	0.464446	-0.663121	-0.0363842	-0.0496473	0.178921	0.265757	0.304648	-0.0405311	-0.0770661	-0.316221	0.308922	0.569441	0.194893	-0.300885	-0.128057	0.105947	0.673742	-0.0189545	0.368697	0.128771	0.470578	0.20745	0.0990794	-0.393855	0.608286	-0.0856408	0.184433	-0.196007	0.338685	0.0519251	-0.497449	-0.610135	-0.654154	0.0761557	0.169606	-0.332152	0.188788	0.366923	0.35549
	HSPA2	-0.0709894	-0.679518	0.51243	-0.332993	-0.786539	0.140641	0.0931172	-0.0929676	0.276605	-0.0732353	-0.47007	-0.219102	-0.00964417	0.195359	-0.599494	-0.0630057	-0.363802	-0.169341	-0.30176	0.747297	-0.283787	-0.159989	-0.566868	-0.0397303	-0.539229	-0.246568	0.0680892	-0.240662	0.49297	0.4362	-0.0579181	0.725808	0.263054	0.221374	-0.426853	0.364419	0.59893	-0.200852	0.56388	0.16073	-0.697512	-0.176675	-0.0095291	0.0993742	0.0134742	0.261597	-0.0143869	-0.032235
	HSPA4L	0.0974979	-0.165103	0.0694475	0.45411	-0.381815	0.100242	0.0430142	-0.203912	0.460682	0.168618	-0.214778	0.148687	0.278936	-0.228377	0.125695	0.440015	-0.0602633	0.0495443	-0.621767	0.254885	-0.211254	-0.476855	0.0448721	0.121855	0.0671783	-0.0015926	0.350921	0.470736	-0.491346	-0.656995	-0.466593	-0.257085	0.0922508	-0.288263	0.112532	-0.348928	-0.0456102	-0.075604	-0.204907	-0.205442	-0.0729393	-0.427878	0.421744	0.248135	-0.157689	0.045627	-0.0044854	-0.373139
	HSPA6	0.2876	0.563953	-0.6296	-0.107782	0.360933	-0.328209	-0.498259	-0.0207059	-0.0493116	0.261418	0.740284	0.634449	-0.09593	0.33682	0.374482	-0.591966	0.321365	-0.163546	0.451271	-0.217804	-0.368684	-0.108518	0.650052	0.400499	0.112611	-0.0810027	0.18908	-0.0741404	-0.402149	-0.182044	-0.140916	-0.333124	0.127272	-0.405853	0.658737	0.128082	-0.306811	0.200811	-0.50482	0.0107067	0.374433	0.437626	-0.340173	-0.0768656	0.472566	-0.3844	0.14346	0.358717
	HSPA7	-0.225644	0.823071	-0.511242	0.474772	0.269621	-0.0293756	-0.029039	0.273315	0.0599139	0.146427	0.185795	0.31101	-0.453346	0.196927	0.512586	-0.320442	0.134594	0.268325	-0.103297	-0.0185298	-0.0870745	0.236479	0.726238	-0.0676519	0.561351	0.0858012	0.0726539	0.514796	-0.468102	-0.147062	-0.331367	-0.540878	0.0154437	-0.030334	0.601807	-0.195549	-0.532761	0.115459	-0.606302	0.17372	0.0821321	0.204927	0.00327819	-0.497401	0.344623	0.0160018	0.336086	-0.0199845
	HSPA9	0.00879837	-0.479399	0.239851	-0.234333	-0.857835	-0.185336	0.268323	0.235168	0.0719552	-0.193067	-0.308183	-0.252303	0.410325	-0.247422	-0.575208	-0.0895994	-0.266085	-0.284099	-0.224619	0.732146	-0.617038	-0.338604	-0.262839	0.00111199	-0.455158	-0.598291	0.451739	-0.0602873	0.294647	-0.163003	-0.393278	0.325916	0.664164	0.0400657	-0.260509	0.0115406	0.68322	-0.642316	0.646843	0.340798	-0.403691	-0.298189	0.0586031	0.0985694	0.0850946	0.536456	-0.185252	-0.4715
	HSPB1	-0.115553	0.727182	-0.665691	0.449244	0.262029	-0.331297	-0.302858	0.155459	-0.169503	0.0449283	0.234265	0.262542	-0.19406	0.0718907	0.389226	-0.233891	0.3613	0.327146	-0.234492	-0.087826	-0.190869	0.0705575	0.750699	-0.257823	0.538263	-0.144069	-0.0467478	0.385659	-0.591409	-0.502392	-0.669488	-0.629811	0.19391	-0.411213	0.421255	-0.413939	-0.467016	-0.191182	-0.482284	0.202246	0.198052	0.32628	0.0356849	-0.22031	0.201703	-0.035907	0.106457	-0.420177
	HSPB2	-0.491609	0.746746	-0.422072	0.749555	0.0549592	-0.209359	0.437199	0.099261	0.10464	-0.337025	-0.0460998	-0.0931027	-0.256647	-0.516837	0.143473	0.231629	-0.216894	0.322394	-0.284519	-0.241738	-0.079274	0.148711	0.259033	-0.174792	0.520796	-0.127412	0.151067	0.434181	-0.260114	-0.531021	-0.179988	-0.483439	0.0568364	-0.121726	0.071407	-0.475268	-0.270471	-0.16027	-0.321758	0.221	0.459701	-0.0609048	0.317876	-0.504037	-0.0530759	0.0407924	-0.171266	-0.490622
	HSPB8	0.0279633	0.497409	-0.321421	0.553254	0.756635	0.380062	0.166633	0.255095	-0.298054	0.172891	0.0695784	0.10119	-0.448952	-0.278992	0.554609	0.202975	0.386847	0.238641	0.0567521	-0.747742	0.625638	0.764358	0.197226	-0.2581	0.789733	0.40605	-0.414805	0.424153	-0.312724	0.182721	0.35794	-0.646929	-0.565018	0.436021	0.0691654	-0.531508	-0.601091	0.179741	-0.426705	-0.0490509	0.29842	0.0185448	0.23534	0.0563602	-0.025606	0.0411799	-0.119543	-0.0611757
	MAPK3	0.00419535	-0.0262947	0.0203125	0.230743	-0.0460442	0.242945	-0.0353904	0.457838	-0.0576574	0.293424	-0.187198	-0.0817742	0.0984129	0.322516	0.400528	0.0512221	0.297011	0.40998	-0.484089	0.417402	0.110321	-0.0901878	0.578947	-0.233498	0.228988	0.128591	-0.0845653	0.705144	-0.576227	-0.180466	-0.638547	-0.382706	0.0127676	0.133208	0.490334	-0.407293	-0.226924	-0.0791815	-0.260514	0.133486	-0.57387	-0.00639687	0.30942	-0.00108661	0.201273	0.555166	0.576161	-0.326274
	MAPKAPK2	0.188217	0.194894	-0.611737	-0.193618	-0.0712459	-0.471191	0.185545	0.172895	-0.139672	-0.26053	0.883961	0.0644872	0.130843	-0.162976	-0.205623	-0.21764	-0.0694532	-0.074937	0.563099	-0.312685	-0.56337	-0.264704	0.193021	0.686645	-0.372184	-0.595081	0.171041	-0.207435	-0.229247	-0.168411	0.283479	-0.00298894	0.142824	-0.101932	0.376592	-0.227575	0.44624	-0.0641228	-0.116032	0.587048	0.42625	0.561854	0.191268	0.029276	0.726312	0.136348	-0.222177	-0.0201412
	MTOR	-0.223067	0.0686963	-0.154954	-0.479114	-0.25376	-0.764208	-0.358376	-0.0303842	-0.255372	-0.387524	0.165061	-0.209949	0.319696	0.287257	-0.396378	-0.421016	-0.062315	0.0693964	0.116959	0.386906	-0.490066	-0.4603	0.255833	-0.146289	-0.428449	-0.512655	0.0699255	-0.459207	0.198685	-0.324183	-0.578729	0.295988	0.6218	-0.63924	0.0124038	0.299995	0.305819	-0.374123	0.29952	0.286778	0.016041	0.44977	-0.38663	-0.313407	0.0616263	-0.0699515	0.102332	-0.207867
	NDC1	-0.194812	0.583311	-0.611426	0.50884	0.0783379	-0.177555	0.183855	0.574937	-0.386767	-0.136708	0.0485961	-0.0812897	-0.275446	-0.263853	0.148228	-0.14697	0.286681	0.347162	-0.256386	-0.0535518	-0.152561	0.425312	0.508555	-0.417128	0.562629	-0.368018	-0.146609	0.497659	-0.383335	-0.215827	-0.470873	-0.582259	0.218002	0.132106	0.156606	-0.707147	-0.161423	-0.516624	-0.144511	0.60259	-0.00417496	0.248491	0.291154	-0.177447	0.337863	0.525884	-0.111727	-0.7549
	NUP107	-0.0931783	0.0859375	-0.00320906	0.417109	-0.173792	-0.0242317	0.561066	-0.246761	0.332294	-0.27348	-0.0545061	-0.0344769	0.0972685	-0.83192	-0.17513	0.498718	-0.421436	-0.218487	-0.0231994	-0.357798	-0.114266	-0.0752396	-0.452238	0.273271	0.0584307	-0.100816	0.401327	0.0238194	0.101786	-0.401018	0.398102	-0.0899617	-0.0415674	-0.0148573	-0.31799	-0.214688	0.141679	-0.0538683	0.0473774	-0.117421	0.591243	-0.469254	0.300588	0.0142978	-0.275694	-0.148385	-0.569479	-0.173693
	NUP133	-0.277482	-0.4265	0.330263	-0.274186	-0.524322	-0.128858	0.496699	0.468924	-0.314236	-0.455639	-0.399977	-0.738247	0.299548	-0.250989	-0.588237	0.0726141	-0.25871	0.0754777	-0.100107	0.460251	-0.11473	-0.000892926	-0.303925	-0.32864	-0.364612	-0.45069	-0.019279	-0.0895296	0.477827	0.122798	-0.122534	0.368353	0.379497	0.340745	-0.418715	-0.103966	0.639308	-0.598736	0.741624	0.502601	-0.409815	-0.0755169	0.135192	-0.113763	-0.017666	0.737318	-0.0896309	-0.525458
	NUP153	-0.186998	-0.498731	0.35281	-0.383692	-0.57608	-0.147213	0.722695	0.219479	-0.0464283	-0.55188	-0.0892953	-0.653194	0.360122	-0.428933	-0.723042	0.194932	-0.577293	-0.156873	0.254626	0.19644	-0.232343	-0.204988	-0.593776	0.234637	-0.668874	-0.465013	0.209994	-0.336597	0.596263	0.147031	0.440857	0.584481	0.224091	0.349099	-0.400169	0.0765924	0.857822	-0.304069	0.691516	0.423802	-0.0548946	-0.109548	0.183149	-0.0932883	0.07054	0.492181	-0.266369	-0.149828
	NUP155	-0.385287	-0.00487525	0.243249	-0.324269	-0.284639	-0.441919	-0.1113	-0.533516	0.44635	-0.329713	0.0859841	-0.129451	0.24563	0.35043	-0.260273	-0.00237497	-0.588434	0.0623114	0.0868914	0.293356	-0.261161	-0.779354	-0.0338089	0.332057	-0.596279	-0.00718652	0.30355	-0.414074	0.227097	-0.324271	-0.0707568	0.533458	0.178846	-0.646563	0.127995	0.66091	0.178837	0.344011	-0.0399693	-0.206371	0.187654	0.125153	-0.270617	-0.538989	-0.177573	-0.523741	0.330975	0.419186
	NUP160	-0.442029	0.269116	-0.295445	0.039179	-0.336063	-0.276724	0.441046	0.3543	-0.213999	-0.524807	-0.00669657	-0.361741	-0.43684	-0.186942	-0.514856	-0.280036	-0.298717	0.144736	0.0449452	0.136408	-0.332603	0.391246	-0.142705	-0.200753	-0.0528132	-0.591586	-0.136844	-0.13989	0.374243	0.354963	0.0931697	0.259982	0.280559	0.324788	-0.275257	-0.118973	0.431203	-0.431701	0.32729	0.799989	-0.100113	0.364305	0.0965392	-0.41325	0.393392	0.429419	-0.275696	-0.39476
	NUP188	0.221221	-0.318615	-0.0587906	-0.394755	-0.0315367	-0.206954	-0.47329	-0.393301	-0.240817	-0.0918567	0.0702457	0.0935053	-0.14701	0.0752083	-0.47132	-0.213542	0.167828	-0.238709	0.158225	-0.138197	-0.0984261	0.186648	-0.504954	-0.156161	-0.240135	-0.25875	-0.380313	-0.719817	0.421692	0.405624	0.174937	0.449608	0.0647675	-0.164237	-0.616727	0.250398	0.280547	-0.185322	0.40347	0.0361539	0.00748168	0.300217	-0.286989	0.440143	-0.0867593	-0.343002	-0.515996	0.00574619
	NUP205	0.524141	-0.483221	0.444356	-0.566904	0.0735294	0.196645	0.0845735	0.325094	-0.170395	0.313425	0.0492807	0.0334674	0.738813	-0.123259	0.123616	-0.0871819	0.148939	-0.590506	0.543135	0.0795063	0.0603069	-0.208852	-0.0249456	0.325051	-0.293153	0.169079	0.470149	-0.0892847	0.203088	-0.020582	0.208516	-0.039329	0.133821	0.233995	0.168608	0.25371	0.155588	-0.0234563	0.3492	-0.369973	-0.00289844	-0.493347	-0.308173	0.320035	-0.105308	0.20965	0.117373	0.387105
	NUP210	-0.306468	0.433382	-0.0352783	-0.299521	0.16218	-0.557901	-0.128776	-0.261066	-0.0799436	-0.364076	0.0717406	0.010992	0.0789178	-0.10614	-0.203262	-0.355454	-0.268811	-0.301843	0.489538	-0.125554	-0.170007	-0.0578463	-0.0370394	-0.0710648	-0.0859783	-0.0841305	0.295915	-0.610694	0.591587	-0.179953	0.0707607	0.183767	0.357836	-0.477183	-0.201867	0.623094	-0.0577131	-0.0501523	0.221058	-0.214401	0.614352	0.00605712	-0.702667	-0.546686	-0.358366	-0.590314	-0.172249	0.296038
	NUP214	0.141141	0.770889	-0.750463	0.455168	0.576541	-0.0018892	-0.419027	0.0651993	-0.0878916	0.35763	0.476343	0.604415	-0.528995	0.261561	0.64269	-0.325314	0.513891	0.222139	-0.00236	-0.400196	0.0147907	0.349953	0.715833	-0.00366763	0.662428	0.144984	-0.211564	0.378026	-0.691444	-0.0732041	-0.215599	-0.667688	-0.208844	-0.14852	0.574985	-0.331716	-0.671481	0.220142	-0.77463	0.0627471	0.226157	0.425129	0.0136603	-0.0358128	0.400599	-0.239951	0.131898	0.039178
	NUP35	-0.0365242	0.609231	-0.477601	0.2076	0.445245	-0.418791	0.145214	0.200925	-0.486245	-0.286193	0.213375	0.00717167	0.103961	-0.72692	0.0601357	-0.0725007	0.19069	-0.183431	0.385876	-0.623425	-0.0301488	0.361868	0.146608	-0.223321	0.455327	-0.228457	0.13439	-0.10944	0.0977047	-0.425224	0.0527975	-0.528048	0.217828	-0.162342	-0.182675	-0.308108	-0.194363	-0.420902	0.0961548	0.0628022	0.817388	-0.0455126	-0.184731	-0.110506	-0.200129	-0.104373	-0.56439	-0.356723
	NUP37	-0.383001	-0.0687967	-0.0148444	0.177121	-0.100116	0.0473259	0.278433	0.446368	-0.34832	-0.291204	-0.254515	-0.634526	-0.161683	0.0981029	-0.129999	0.213707	0.0441321	0.680297	-0.418972	0.175417	0.252706	0.221522	0.115942	-0.506794	0.0776951	-0.160287	-0.566871	0.330887	-0.130718	0.171085	-0.254072	0.0129103	-0.092772	0.333232	-0.0855627	-0.504394	0.144196	-0.268711	0.10041	0.58275	-0.500039	0.350873	0.469694	-0.149482	0.168157	0.68348	0.211849	-0.605404
	NUP43	-0.101841	0.45268	-0.546462	0.494172	0.0173446	0.126729	0.261401	0.609176	-0.177106	0.0577934	0.146165	0.0213409	-0.480734	7.94847e-05	0.240407	-0.16173	0.226996	0.390212	-0.249201	0.0221359	-0.108629	0.444776	0.491286	-0.139212	0.459528	-0.2316	-0.206695	0.632624	-0.50739	0.125096	-0.229597	-0.460114	-0.0305455	0.427199	0.381812	-0.661767	-0.121867	-0.208679	-0.33521	0.663218	-0.271789	0.325265	0.451279	-0.127861	0.640004	0.626598	0.108983	-0.467703
	NUP50	0.19554	0.00278729	-0.0268893	-0.453267	-0.281416	-0.296589	-0.213901	0.34508	-0.328933	0.0546255	-0.153552	0.193646	0.177413	-0.102234	-0.294278	-0.767045	0.177524	-0.663314	0.277085	0.486394	-0.550222	0.201635	0.0240665	-0.262943	-0.0423308	-0.458542	0.435058	-0.342616	0.540412	0.100689	-0.398478	0.0621637	0.81324	-0.0131667	-0.229595	0.361991	0.232878	-0.700214	0.649136	0.122016	-0.131877	-0.217873	-0.682872	0.0127839	0.0262557	0.167592	-0.275244	-0.136049
	NUP54	0.353237	-0.839576	0.360566	-0.661849	-0.360773	-0.0630527	-0.0473261	-0.00581655	-0.248141	-0.0960863	-0.0373679	-0.268367	0.473494	-0.0698402	-0.572141	0.00950672	0.0157408	-0.339049	0.219906	0.190353	-0.138448	-0.194384	-0.555731	0.0863454	-0.642002	-0.324014	-0.0574938	-0.533446	0.445106	0.261551	0.183647	0.540504	0.193707	0.113395	-0.468424	0.166197	0.680718	-0.314548	0.708988	0.0955859	-0.263913	-0.0236206	-0.076248	0.551497	-0.0332162	0.230066	-0.296432	-0.0576453
	NUP58	-0.0115687	-0.484954	0.489099	-0.718276	-0.559811	-0.391103	0.0118263	-0.0495259	-0.0718862	-0.29316	-0.304447	-0.251538	0.585296	-0.171607	-0.676768	-0.288601	-0.332051	-0.604933	0.279825	0.550952	-0.444999	-0.349022	-0.463208	-0.0496926	-0.630995	-0.399499	0.503469	-0.676045	0.858449	-0.0494645	-0.121086	0.599498	0.715823	-0.206188	-0.510045	0.651062	0.614183	-0.496805	0.906525	-0.0838815	-0.0507021	-0.35574	-0.583845	-0.0570881	-0.342369	-0.000747049	-0.245156	0.024947
	NUP62	0.541652	-0.130501	-0.151775	-0.137253	0.416887	0.495112	-0.306221	0.59144	-0.423221	0.641251	0.227304	0.260264	-0.146688	0.506292	0.530535	-0.328653	0.748413	0.0831661	0.115041	-0.0139887	0.303148	0.433385	0.494541	-0.0543454	0.274867	0.242206	-0.405671	0.406608	-0.473427	0.532564	-0.0634522	-0.375421	-0.28608	0.552041	0.50586	-0.302109	-0.269477	0.0989669	-0.250984	0.140259	-0.567856	0.265609	0.0661789	0.456304	0.532007	0.487262	0.40725	0.131715
	NUP85	0.31456	0.399656	-0.736236	0.193235	-0.0465137	-0.346078	0.0853853	0.438043	-0.222915	0.0311602	0.582383	0.303426	0.150759	-0.379403	0.108824	-0.287463	0.288569	-0.161657	0.191733	-0.144752	-0.613548	-0.0380932	0.500558	0.304071	0.172547	-0.572367	0.354262	0.263326	-0.500424	-0.475257	-0.282889	-0.560839	0.387061	-0.0975981	0.428953	-0.565904	0.101851	-0.440855	-0.164309	0.484511	0.315733	0.185817	0.191462	0.165351	0.592362	0.341993	-0.28136	-0.45053
	NUP88	0.460996	-0.487942	0.571007	-0.292828	0.188851	0.358895	-0.450833	-0.0563606	-0.0130796	0.581046	-0.360748	0.220445	0.545681	0.221012	0.381013	0.0439103	0.393026	-0.337213	-0.0589472	0.239668	0.34	-0.193384	0.06755	-0.148112	0.0387745	0.537466	0.181513	0.0849464	-0.0190952	-0.121	-0.292513	-0.152946	0.00303763	-0.0937632	0.0591834	0.283752	-0.319583	0.094736	0.116015	-0.778574	-0.261744	-0.582856	-0.363283	0.426766	-0.515014	-0.13327	0.3075	0.294085
	NUP93	0.387406	-0.0509396	-0.0718843	-0.258911	0.081104	-0.0243359	0.308171	0.829037	-0.511207	0.126781	0.197481	-0.0809362	0.591417	-0.380258	0.147774	-0.234955	0.318825	-0.360809	0.464778	0.0224368	-0.154634	0.0685271	0.352012	0.108559	0.027887	-0.236876	0.407172	0.226567	-0.0546541	-0.192902	-0.084835	-0.437731	0.357864	0.354333	0.30895	-0.29918	0.166983	-0.468173	0.299593	0.208133	0.0444811	-0.238491	-0.0684379	0.171985	0.256612	0.683028	-0.0138102	-0.202726
	POM121	-0.240787	0.269838	0.264357	0.0451335	0.264756	-0.163892	-0.398967	-0.19601	-0.0806831	0.0461826	-0.539624	0.0419098	0.194123	0.0170581	0.228927	-0.0799812	0.12636	-0.0807878	-0.196242	0.156011	0.241733	0.00980023	0.187741	-0.652336	0.381685	0.349617	0.153627	-0.0506169	0.244554	-0.411529	-0.573802	-0.222885	0.282655	-0.498478	-0.204179	0.357132	-0.544667	-0.144941	0.109158	-0.625602	0.170511	-0.423568	-0.594635	-0.309841	-0.807222	-0.444449	0.124787	-0.0286996
	POM121C	0.241083	-0.590658	0.360267	-0.510114	-0.0733944	0.15684	0.221431	0.613455	-0.50046	0.0214597	-0.10347	-0.460621	0.509862	-0.00974672	-0.144092	-0.00817258	0.195445	-0.0756404	0.23476	0.218227	0.169612	0.0274358	-0.0497876	-0.0991681	-0.312317	-0.0995038	-0.0908952	0.00160838	0.194659	0.25403	0.044907	0.112905	0.0994385	0.48525	-0.0384559	-0.112148	0.39448	-0.309009	0.52534	0.212509	-0.435345	-0.0680953	0.0348896	0.277802	0.102443	0.720755	0.150995	-0.131133
	PTGES3	0.114539	-0.627961	0.372977	-0.489383	-0.475111	-0.126963	0.286714	0.454829	-0.302559	-0.189092	-0.186813	-0.511631	0.703191	-0.191848	-0.422261	0.0318078	-0.0633093	-0.166204	0.0736434	0.471119	-0.214312	-0.316196	-0.154139	-0.0376998	-0.513995	-0.394045	0.220516	-0.093038	0.279817	-0.106392	-0.204784	0.247046	0.443689	0.1748	-0.161049	-0.056157	0.63332	-0.536889	0.690313	0.266814	-0.353314	-0.192334	0.043408	0.185005	0.0143525	0.676186	-4.76375e-05	-0.354718
	RAE1	0.38436	-0.122974	0.13498	-0.0565264	-0.0770593	0.166735	-0.696742	-0.583504	0.547957	0.596726	-0.035207	0.761555	-0.0191123	0.454486	0.279605	-0.223163	0.142124	-0.38526	-0.184079	0.29152	-0.202399	-0.334591	0.0593657	0.249117	-0.00823275	0.327105	0.320202	-0.0563423	-0.184543	-0.096244	-0.286874	0.0290838	0.0475508	-0.451979	0.20349	0.494641	-0.32969	0.35392	-0.298737	-0.660778	-0.116939	-0.278234	-0.367044	0.2758	-0.153391	-0.656926	0.17262	0.507009
	RANBP2	-0.421359	-0.395461	0.279971	-0.452268	-0.567634	-0.394038	0.235168	-0.243951	-0.0167908	-0.687801	-0.181007	-0.595527	0.016016	-0.0577678	-0.919427	0.0230401	-0.590696	0.0158152	0.0721324	0.264092	-0.245719	-0.171719	-0.69849	-0.0769995	-0.694299	-0.48864	-0.14149	-0.718064	0.781069	0.299274	0.250095	0.897136	0.254512	-0.0529052	-0.686278	0.389803	0.764996	-0.250258	0.688116	0.380776	-0.101036	0.237516	-0.0779571	-0.223598	-0.0986849	0.0183396	-0.30395	-0.11526
	RLN1	-0.779015	0.354785	0.0534876	0.508457	0.275012	-0.058086	0.191436	-0.270173	0.0747025	-0.458551	-0.282832	-0.55368	-0.30558	0.0758693	0.100398	0.605459	-0.293521	0.886836	-0.473511	-0.268882	0.599125	0.00824385	0.0549289	-0.451148	0.254095	0.340146	-0.556652	0.216906	-0.143058	-0.200826	-0.03466	-0.0112259	-0.463511	-0.200411	-0.113472	-0.214452	-0.350011	0.323362	-0.364644	-0.011172	0.140563	0.260291	0.367193	-0.578433	-0.402496	-0.186795	0.278866	-0.218024
	RPA1	0.759353	-0.12163	-0.380301	-0.539339	0.3476	-0.0301366	-0.467278	0.219204	-0.366478	0.435796	0.800745	0.482875	0.153707	0.347211	0.2164	-0.527675	0.577489	-0.345742	0.68662	-0.26589	-0.186089	0.0095314	0.331752	0.509818	-0.194227	-0.111945	-0.0595547	-0.227509	-0.281438	0.277794	0.21061	-0.127195	-0.0427441	0.0643734	0.485553	0.0264468	0.0635859	0.120721	-0.139797	0.103799	0.0339347	0.451366	-0.221032	0.543029	0.629242	0.00918385	0.0378747	0.410131
	RPA2	0.245205	-0.398413	0.375635	-0.0104219	-0.4114	0.276601	-0.111595	0.149796	0.327778	0.454848	-0.322934	0.156697	0.442096	0.241627	0.238037	0.0354199	0.08656	-0.114035	-0.440793	0.717092	-0.18202	-0.48594	0.266931	0.0835792	-0.102695	0.137178	0.445076	0.484458	-0.336573	-0.3266	-0.626659	-0.131994	0.253421	-0.0522207	0.37547	0.0108232	-0.0269761	-0.0590071	-0.0285289	-0.262497	-0.564536	-0.486563	0.0717041	0.190109	-0.0219784	0.307236	0.469266	-0.0524262
	RPA3	-0.404072	-0.334131	0.447956	-0.425906	-0.155712	-0.301249	0.24082	-0.214203	0.0571394	-0.525203	-0.000739994	-0.67504	0.478455	0.133268	-0.364953	0.365841	-0.532253	0.293809	0.163672	0.079369	0.149946	-0.638838	-0.215129	0.170147	-0.68763	0.0169799	-0.0390133	-0.367174	0.306924	-0.182293	0.200216	0.562447	-0.0592875	-0.261636	-0.0695063	0.331412	0.388799	0.234311	0.217733	-0.0252611	0.0924962	0.163354	0.0333744	-0.375905	-0.248382	-0.0686767	0.301685	0.18837
	RPS19BP1	0.489019	0.0838937	-0.0718471	0.333483	0.0417303	0.379349	0.175607	0.125858	0.327284	0.516525	0.11717	0.568896	0.15514	-0.384114	0.464697	0.0658917	0.142582	-0.475142	0.0558144	-0.119679	-0.145029	-0.011851	0.146515	0.463032	0.310391	0.192801	0.614043	0.475509	-0.389502	-0.288326	0.0970956	-0.546715	-0.0355024	0.186657	0.376019	-0.217634	-0.244348	0.0999308	-0.299734	-0.336528	0.207882	-0.608705	0.124052	0.321348	0.0927949	0.0308258	-0.103583	0.154779
	SEC13	0.104371	-0.421541	0.708547	-0.47995	0.156512	0.280648	-0.416101	-0.368588	0.244787	0.34789	-0.278898	0.0886574	0.277028	0.589681	0.20703	-0.00318026	-0.0358871	-0.171291	0.0969492	0.262638	0.400338	-0.327048	-0.0898417	0.0417	-0.276664	0.657893	0.0600132	-0.230253	0.254916	0.181816	0.0516398	0.33708	-0.186145	-0.160623	0.0746498	0.760314	-0.236454	0.53458	0.015565	-0.774058	-0.239932	-0.297238	-0.491159	-0.0165535	-0.476333	-0.460213	0.543745	0.769312
	SERPINH1	-0.13867	0.696887	-0.475355	0.725607	0.261921	-0.0693362	-0.12413	-0.188246	0.282514	0.131495	0.134893	0.390258	-0.253196	-0.08846	0.520038	0.142529	0.107377	0.279161	-0.358358	-0.252429	-0.0328849	-0.0467277	0.513262	-0.00294952	0.588231	0.172384	0.116823	0.508823	-0.658603	-0.600343	-0.365779	-0.6322	-0.10972	-0.405353	0.403477	-0.361952	-0.608471	0.179242	-0.717064	-0.156877	0.384904	-0.00541851	0.209254	-0.209131	-0.0231297	-0.32424	0.0749389	-0.174134
	SIRT1	0.20424	-0.42927	0.148615	-0.319316	-0.217008	0.0363822	0.446033	0.396005	-0.407936	-0.217392	-0.0851162	-0.333661	0.21941	-0.558789	-0.49082	-0.00939588	-0.0235295	-0.39162	0.342202	-0.0671801	-0.0791082	0.330448	-0.534168	-0.0385439	-0.226179	-0.394417	0.031635	-0.289411	0.534133	0.347403	0.421149	0.213779	0.18648	0.543387	-0.530027	-0.131812	0.586751	-0.514981	0.728914	0.330372	-0.0370541	-0.184837	0.0299239	0.337827	0.0493713	0.513645	-0.550466	-0.259339
	ST13	0.107526	-0.746007	0.476068	-0.225698	-0.169685	0.262783	0.351956	0.12508	-0.102923	-0.107662	-0.145488	-0.548991	0.434937	-0.11194	-0.22037	0.550893	-0.0976483	0.166843	-0.0555814	0.0119572	0.327488	-0.223001	-0.384133	0.0951143	-0.425658	0.0550169	-0.221918	0.024494	0.0474484	0.114322	0.297181	0.277994	-0.274524	0.344449	-0.191282	-0.219257	0.427177	0.0242969	0.304997	0.0566338	-0.299309	-0.0988027	0.436707	0.361225	-0.0834444	0.452513	0.0617458	-0.113872
	TNFRSF21	-0.380426	0.0521655	0.314345	0.55601	0.101265	0.584416	0.503446	-0.196615	0.372733	-0.0556326	-0.471645	-0.188895	-0.554824	-0.209333	0.100872	0.560796	-0.360035	0.272157	-0.344259	-0.257281	0.594364	0.442949	-0.462759	-0.152895	0.337837	0.500842	-0.268003	0.28747	0.130922	0.383592	0.564936	0.0645941	-0.62632	0.507902	-0.320364	-0.0928152	-0.240644	0.413818	-0.19437	-0.190072	-0.0387538	-0.319309	0.376208	-0.19325	-0.314901	-0.0708498	-0.0393252	0.128718
	TPR	0.0333759	-0.21227	-0.115177	-0.196631	-0.0546955	-0.20377	0.194181	0.376528	-0.689457	-0.371768	-0.0908105	-0.441642	0.06379	-0.468254	-0.502959	-0.0452874	0.190486	-0.0601969	0.150671	-0.162514	-0.00631403	0.471199	-0.355093	-0.447154	-0.0235621	-0.509157	-0.348286	-0.312466	0.417538	0.256257	0.101515	0.100571	0.221998	0.311793	-0.640816	-0.33706	0.444528	-0.699588	0.678074	0.506466	-0.0226228	0.160924	0.0451402	0.286656	0.00312605	0.476431	-0.596032	-0.610871
	UBB	-0.0577246	-0.255112	0.473544	-0.669117	-0.000201249	-0.295538	-0.118757	0.0897544	-0.409459	-0.212373	-0.34819	-0.315309	0.522896	-0.0964514	-0.334982	-0.276	-0.0335801	-0.425911	0.392553	0.234424	0.0459616	-0.0224993	-0.230522	-0.388448	-0.267937	-0.0541465	0.198009	-0.587649	0.812851	0.0199407	-0.0967281	0.310015	0.479602	-0.138474	-0.461813	0.584973	0.192045	-0.388848	0.771053	-0.267273	0.0649395	-0.294172	-0.727202	-0.140775	-0.554214	-0.0700217	-0.0923797	0.0939247
	YWHAE	0.0395417	-0.168065	0.195415	-0.134448	0.308505	0.395962	0.195127	-0.178551	0.19564	0.0738144	0.289904	-0.0510199	-0.231499	0.273333	0.135972	0.245877	-0.197955	0.141104	0.352908	-0.414139	0.463724	0.0475386	-0.231219	0.484224	-0.226654	0.445116	-0.297751	-0.0971439	0.00429378	0.539279	0.866782	0.28307	-0.717535	0.381393	0.179183	0.18785	-0.0116277	0.761654	-0.311128	-0.127778	0.040993	0.208118	0.182552	-0.00326206	0.171372	-0.178841	0.244851	0.706095
	HSPA1A	-0.30842	-0.0287779	0.38091	0.160848	0.0780365	0.402373	0.570374	0.650873	-0.171788	-0.0204453	-0.449519	-0.535545	0.0900976	-0.0491066	0.24533	0.250703	-0.0640038	0.340283	-0.17319	0.204179	0.490532	0.233666	0.196815	-0.335418	0.218825	0.30228	-0.0689153	0.575988	-0.00375918	0.116683	-0.0366103	-0.206143	-0.153775	0.605815	0.161531	-0.248487	-0.120546	-0.0309513	0.0637957	0.0995194	-0.389974	-0.283984	0.245201	-0.34098	-0.0844797	0.691498	0.473696	-0.154583
	CRYAB	0.373629	0.102119	-0.00678788	-0.156695	0.521478	0.0897406	-0.327649	0.501152	-0.426585	0.473433	0.103811	0.166556	0.499491	0.208234	0.664099	-0.211649	0.637389	-0.0504608	0.192567	0.00789508	0.252585	-0.0387783	0.754138	-0.149439	0.311237	0.324846	0.120674	0.384433	-0.415991	-0.323609	-0.468347	-0.644221	0.0859501	-0.0529221	0.588994	-0.135998	-0.480847	-0.0462886	-0.183066	-0.304488	-0.0517759	-0.136912	-0.259692	0.127108	-0.0378785	0.21024	0.484759	0.0601788
	DNAJB1	-0.104273	0.0724359	0.0189357	0.450938	0.556989	0.548423	0.0910765	0.243876	-0.183873	0.210602	-0.124991	-0.233148	-0.314684	0.237349	0.563021	0.465767	0.335612	0.71966	-0.347982	-0.348305	0.839086	0.392391	0.286642	-0.329229	0.495164	0.573369	-0.713005	0.633464	-0.544672	0.230393	0.0903756	-0.398484	-0.746947	0.432977	0.245537	-0.559133	-0.508068	0.384155	-0.509851	-0.00825369	-0.2892	0.187718	0.525767	0.0579458	0.00857399	0.290602	0.438546	-0.0933104
	HSP90AB1	0.282956	0.149039	-0.34202	0.152665	0.0646912	0.245816	-0.141016	0.686949	-0.27835	0.455384	0.102144	0.237661	-0.166719	0.30444	0.420298	-0.388751	0.565913	0.142531	-0.185443	0.284316	-0.100575	0.306619	0.661043	-0.155652	0.377405	-0.0817758	-0.104721	0.617828	-0.559498	0.146712	-0.503044	-0.505923	0.104159	0.363269	0.545086	-0.460863	-0.206019	-0.231886	-0.241319	0.37893	-0.550405	0.177275	0.161451	0.174984	0.59111	0.640089	0.340669	-0.282903
	HSPA4	0.216437	-0.617808	0.450135	-0.170337	-0.0845786	0.0815602	-0.285015	-0.229102	-0.0336374	0.132281	-0.332331	-0.163476	0.554421	0.0323027	-0.0303604	0.39016	0.17918	0.0162719	-0.315944	0.171323	0.229148	-0.38525	-0.180032	-0.203663	-0.190088	0.177927	-0.082416	-0.0337609	-0.0539796	-0.295871	-0.316763	0.0733856	-0.00348768	-0.267105	-0.237184	-0.0226845	0.0394711	-0.0863432	0.229161	-0.410916	-0.21428	-0.286353	0.0459698	0.461227	-0.492236	-0.0307104	0.0570238	-0.172144
	HSPA8	-0.203158	0.169352	-0.128341	0.735307	-0.0651419	0.2537	0.225202	0.219247	0.104884	0.0718257	-0.309934	-0.130441	-0.161993	-0.140203	0.311287	0.435532	0.116779	0.542784	-0.750511	0.0953572	0.176074	0.0870503	0.296011	-0.328142	0.489419	0.0886132	-0.165989	0.795678	-0.61138	-0.336262	-0.4682	-0.489989	-0.156152	0.11842	0.161345	-0.717064	-0.283563	-0.118597	-0.355553	0.162675	-0.266909	-0.117039	0.631449	-0.00576401	0.00823139	0.419011	0.163977	-0.627965
	HSPH1	-0.566621	0.239433	0.227032	0.154015	0.138383	-0.0205215	0.341839	0.26037	-0.34708	-0.394784	-0.614492	-0.540562	-0.165566	-0.316837	-0.145232	0.0868598	-0.138544	0.186639	-0.121977	-0.00750749	0.402812	0.538009	-0.168132	-0.780559	0.354937	0.0770965	-0.212823	-0.00635002	0.544297	0.13958	-0.0328928	-0.0118532	0.0861182	0.25111	-0.529551	-0.000179701	-0.127732	-0.340727	0.399389	0.058275	0.0161436	-0.209017	-0.163239	-0.476445	-0.505166	0.189241	-0.113201	-0.335431
	EEF1A1	-0.026664	0.0575512	-0.41552	0.0117629	-0.50638	-0.320036	0.175894	0.47137	-0.219213	-0.217439	0.141291	-0.119255	-0.038256	-0.128008	-0.360152	-0.325613	0.0307995	0.0452038	-0.12793	0.377128	-0.635578	0.0248155	0.173422	-0.046713	-0.112038	-0.753558	0.0838518	0.107655	-0.0957495	-0.0508116	-0.408807	-0.0102284	0.519478	0.101057	0.0417074	-0.380926	0.470758	-0.636733	0.249199	0.79024	-0.275888	0.299316	0.220102	0.00428816	0.578544	0.628945	-0.18955	-0.63722
	CTDSP2	0.224227	0.484464	-0.371839	0.528336	0.466604	0.323226	-0.102735	-0.0387986	0.319525	0.495641	0.400356	0.573461	-0.245479	0.154474	0.790676	0.0977483	0.250003	0.156118	-0.0466372	-0.380216	0.161836	-0.000841144	0.571012	0.404509	0.485645	0.455161	0.089222	0.610178	-0.816639	-0.234662	0.048916	-0.645554	-0.45667	-0.0238339	0.757158	-0.302016	-0.643977	0.573828	-0.91327	-0.260628	0.23469	0.0131715	0.261489	0.0261499	0.274498	-0.226492	0.327512	0.314487
	DCTN1	0.169233	-0.144628	-0.225491	-0.520056	-0.347036	-0.621209	-0.356454	0.234123	-0.493536	-0.191892	0.10597	-0.0542941	0.367468	-0.00830695	-0.481821	-0.566846	0.242903	-0.288425	0.156936	0.402218	-0.630331	-0.139808	0.0977769	-0.239409	-0.305791	-0.730536	0.124719	-0.443634	0.268544	-0.157587	-0.58693	0.154571	0.795868	-0.33999	-0.213772	0.0765924	0.459497	-0.783376	0.60882	0.40195	-0.118331	0.248901	-0.388024	0.166602	0.161622	0.231363	-0.283737	-0.466017
	DNAJC3	-0.0703187	-0.262275	0.548909	-0.628737	-0.216167	-0.13586	-0.329604	-0.404423	0.290399	0.0313224	-0.217406	0.0910391	0.234938	0.425929	-0.224199	-0.337166	-0.328289	-0.423137	0.247039	0.476084	-0.140704	-0.397868	-0.225331	0.10653	-0.493776	0.175828	0.365483	-0.573798	0.624065	0.132129	-0.0150827	0.595661	0.289722	-0.337029	-0.115242	1	0.104466	0.213329	0.317555	-0.495543	-0.0869746	-0.232568	-0.7277	-0.275477	-0.360791	-0.514449	0.254946	0.665341
	INS	0.0924855	-0.0311616	0.291025	0.319438	0.57392	0.592592	-0.108618	-0.335458	0.293388	0.41226	-0.0970867	0.169683	-0.113264	0.214177	0.642339	0.528108	0.126379	0.252807	-0.153694	-0.427982	0.782545	0.0331323	0.0385711	0.0845127	0.323073	0.884195	-0.262798	0.350255	-0.383631	0.0416168	0.336539	-0.254916	-0.792854	0.0839997	0.231678	-0.0246015	-0.635693	0.775986	-0.600697	-0.685857	0.0740785	-0.225986	0.192207	0.130923	-0.358288	-0.395529	0.374813	0.498307
[truncated: 95 more columns]

## Sheet: Dataset 2 (non-diabetics)
		Supplementary Table S2-3. Pearson's correlations between expression levels of genes in non-diabetics from Dataset 2
		Significant correlations at P≤0,05 are highlighted in red.
	Gene	ANPEP	CHAC1	CHAC2	CTH	G6PD	GCLC	GCLM	GGCT	GGT1	GGT2	GGT5	GGT6	GGT7	GSR	GSS	IDH1	IDH2	LAP3	OPLAH	PGD	ASNS	ATF3	ATF4	ATF6	BID	CALR	CCL2	DDIT3	CKAP4	CREB3L4	CREB3L1	CREB3L2	C5orf41	TM7SF4	DNAJB11	DNAJC3	EDEM1	EDEM2	EIF2AK3	EIF2S1	EIF2S2	EIF2S3	ERN1	ERP27	PPP1R15A	HERPUD1	HSPA5	HYOU1
	ANPEP	1	0.106925	-0.554509	-0.164835	0.392139	0.374395	0.509576	-0.301117	-0.537678		0.182831	-0.929631	0.685089	0.181958	0.598221	-0.592001	-0.360123	-0.276999		-0.524531	-0.00391112	-0.689686	-0.0395633	-0.518807	0.0209222	-0.234458	-0.744402	0.174654	-0.509779	-0.899739	-0.19335	-0.847176	-0.67241	-0.565901	-0.47504	-0.576934	-0.248442	-0.144358	0.126466	-0.487869	-0.230942	-0.551881	-0.540633	-0.148305	0.18306	0.458103	0.164513	-0.581735
	CHAC1	0.106925	1	-0.0832043	-0.353355	-0.112275	0.277772	-0.411662	-0.5474	0.345592		-0.0384948	-0.166156	-0.234994	-0.234633	-0.102735	0.150692	-0.123084	-0.53641		0.347126	0.409963	-0.778356	0.425458	-0.807414	0.240785	-0.296985	-0.0493714	-0.364913	-0.0889819	-0.204604	-0.24494	-0.329214	-0.33798	0.290619	0.232719	-0.79838	0.140184	-0.431689	0.199861	0.0193528	-0.552513	-0.283463	-0.444328	-0.204693	-0.0585966	-0.268122	-0.349987	0.282039
	CHAC2	-0.554509	-0.0832043	1	0.57976	0.316951	0.177772	-0.0318175	0.280416	0.383135	0.911428	0.743991	-0.289764	-0.385578	0.481799	0.0757936	0.529125	0.385949	0.121735	0.911428	0.47177	0.311929	0.376617	0.553276	0.286201	0.784399	0.346548	0.512013	-0.0110748	0.000401629	0.491314	0.313787	-0.450095	-0.353427	-0.00122504	-0.255387	0.318293	0.431599	0.296011	0.25325	0.373699	-0.697846	0.312606	-0.510056	0.0842047	0.628312	0.304592	0.282392	-0.560204
	CTH	-0.164835	-0.353355	0.57976	1	-0.0317876	0.234375	-0.109653	0.597402	0.205264	0.599306	0.461878	0.141689	0.622952	0.436537	-0.4121	0.124372	0.0338078	-0.14799	0.599306	0.0580486	0.220812	0.292375	0.312871	0.133703	0.78176	0.798026	0.457816	0.10546	0.277819	0.433047	-0.129286	-0.313753	-0.186546	0.386262	-0.397854	0.386211	0.438784	0.753932	0.452116	-0.0813151	-0.0928112	0.238396	0.0387084	0.459903	0.444025	0.0691257	0.731174	-0.557229
	G6PD	0.392139	-0.112275	0.316951	-0.0317876	1	-0.304295	-0.106962	0.198581	-0.404058	0.978183	-0.048619	-0.516099	0.251659	0.0336915	0.446516	0.0177469	0.170779	0.292974	0.978183	-0.0136879	0.372659	0.0564579	0.230016	0.209431	0.0338146	-0.44119	0.107251	-0.130655	0.32526	0.418898	0.359543	-0.467845	0.00457628	-0.231679	-0.0663766	0.0634173	-0.0855753	-0.329458	0.146496	0.306036	-0.402681	0.323337	-0.432796	-0.616338	0.441868	0.428385	0.42539	-0.251439
	GCLC	0.374395	0.277772	0.177772	0.234375	-0.304295	1	-0.256461	-0.202298	0.332735	-0.977295	0.0896582	0.242137	0.00161261	0.664937	-0.0452382	0.0137726	-0.0305147	-0.360436	-0.977295	0.137856	0.363948	-0.426302	0.661642	-0.35285	0.170603	0.145043	-0.369642	0.668042	-0.463646	-0.319875	-0.044756	-0.0139872	-0.226646	0.160245	0.0571167	-0.225208	0.803524	0.266187	0.445864	0.237581	-0.0781854	-0.225499	0.150172	0.341995	0.0990458	0.147775	-0.0940042	-0.0801007
	GCLM	0.509576	-0.411662	-0.0318175	-0.109653	-0.106962	-0.256461	1	-0.286942	0.225995	0.988132	0.414978	-0.414132	0.381862	0.127184	0.0756318	-0.191769	0.122091	0.0428503	0.988132	-0.479513	-0.37814	0.0364739	-0.362542	0.451653	-0.0718718	0.0743152	-0.475562	-0.000818435	-0.0618913	-0.55537	0.0943553	0.119086	-0.337039	-0.468593	-0.492939	0.363019	-0.466275	-0.0744097	-0.469122	-0.200916	0.266248	-0.0528325	-0.478111	-0.331809	-0.584654	0.0423631	-0.187198	-0.409314
	GGCT	-0.301117	-0.5474	0.280416	0.597402	0.198581	-0.202298	-0.286942	1	-0.239379	0.555163	0.0869514	0.178542	0.200051	-0.156245	-0.048117	-0.206023	0.0197545	0.510625	0.555163	0.0165061	0.13832	0.398331	-0.120771	0.18652	0.312373	0.621309	0.562688	-0.0748098	0.0688632	0.539843	-0.000847174	-0.323472	0.555285	0.10082	-0.354194	0.471839	-0.0223336	0.526806	0.0710028	-0.00388089	-0.0139354	0.602749	0.233117	0.67129	0.340001	0.287991	0.478279	-0.42751
	GGT1	-0.537678	0.345592	0.383135	0.205264	-0.404058	0.332735	0.225995	-0.239379	1	0.993065	0.218911	0.390283	-0.0738509	0.266693	-0.0396912	0.337463	0.759019	-0.203525	0.993065	0.225935	0.252607	-0.192855	0.343901	0.0290474	0.310863	0.190376	0.425902	-0.0786028	-0.136125	0.104239	-0.24911	0.119746	-0.314536	0.415698	-0.245787	0.118176	0.36201	0.217321	0.0489878	0.105968	-0.373744	-0.0479692	-0.227883	0.475322	0.347405	-0.0388511	-0.301844	0.00882468
	GGT2			0.911428	0.599306	0.978183	-0.977295	0.988132	0.555163	0.993065	1	0.989293	-0.90648		0.392626	0.61692	0.864075	0.997424	0.920531	1	0.827373	0.46483		0.497592	0.406888	0.928318	0.349406	0.922557	-0.634456	0.0167616	0.705553		-0.933123	-0.932142	-0.933269	-0.993638	0.294785	-0.147523	0.364393	0.118772	-0.128492	-0.995447	0.993592	-0.99982		0.992123	0.873986	0.459045	-0.916316
	GGT5	0.182831	-0.0384948	0.743991	0.461878	-0.048619	0.0896582	0.414978	0.0869514	0.218911	0.989293	1	-0.499736	0.105656	0.288685	-0.0775623	0.282437	0.0151793	-0.00632994	0.989293	0.101975	-0.26104	-0.111135	0.021914	0.26769	0.553239	0.494568	0.0225705	0.088346	-0.106058	-0.0825195	-0.394418	-0.419538	-0.476537	-0.300192	-0.552045	0.171151	0.0714242	0.435432	-0.234281	0.0103803	-0.396997	0.136838	-0.457509	0.20943	0.00259204	0.151379	0.212125	-0.737617
	GGT6	-0.929631	-0.166156	-0.289764	0.141689	-0.516099	0.242137	-0.414132	0.178542	0.390283	-0.90648	-0.499736	1	-0.0346842	0.0352308	-0.265036	0.0984411	0.29598	0.0398937	-0.90648	0.151352	0.0732761	0.372602	0.0540443	0.0379002	-0.201245	0.211548	0.208974	0.239382	-0.0095241	0.335624	-0.012393	0.652545	0.483055	0.408342	0.100423	0.23325	0.413792	0.324599	0.224394	0.184165	0.367661	0.153505	0.766142	0.597923	0.0993351	-0.026876	-0.0717891	0.464345
	GGT7	0.685089	-0.234994	-0.385578	0.622952	0.251659	0.00161261	0.381862	0.200051	-0.0738509		0.105656	-0.0346842	1	0.252371	-0.0589516	-0.406271	0.13753	-0.130747		-0.704185	0.0511904	-0.00605954	-0.0961543	0.249653	0.110514	0.244949	-0.449182	0.237827	0.372263	-0.159273	-0.120654	-0.14983	-0.159845	-0.17269	-0.76078	0.266991	0.0146546	0.276418	0.0035753	-0.200597	0.298751	0.144921	-0.0198923	-0.115404	0.106418	0.272452	0.732789	-0.711625
	GSR	0.181958	-0.234633	0.481799	0.436537	0.0336915	0.664937	0.127184	-0.156245	0.266693	0.392626	0.288685	0.0352308	0.252371	1	-0.00911984	0.264704	0.211669	-0.213519	0.392626	0.0630763	0.261488	0.149745	0.672226	0.288472	0.374511	0.11357	-0.194665	0.657092	-0.0798348	-0.0780491	0.360773	0.0974886	-0.441924	0.116698	-0.081543	0.318818	0.722226	0.25423	0.530745	0.352627	-0.0224479	-0.0632516	-0.110014	-0.0403297	0.192978	0.275371	0.242028	-0.275512
	GSS	0.598221	-0.102735	0.0757936	-0.4121	0.446516	-0.0452382	0.0756318	-0.048117	-0.0396912	0.61692	-0.0775623	-0.265036	-0.0589516	-0.00911984	1	0.0192889	0.419742	0.649053	0.61692	0.129129	-0.129788	-0.166886	-0.0602817	0.0889962	-0.220304	-0.533112	-0.105328	0.00319154	-0.549133	-0.0102434	0.215802	-0.164783	0.293417	-0.221374	-0.0923005	-0.102972	-0.222238	-0.39588	-0.0178772	0.277627	-0.222732	0.376933	-0.0890262	-0.418376	0.262398	0.704978	-0.269298	0.0620271
	IDH1	-0.592001	0.150692	0.529125	0.124372	0.0177469	0.0137726	-0.191769	-0.206023	0.337463	0.864075	0.282437	0.0984411	-0.406271	0.264704	0.0192889	1	0.32031	0.034328	0.864075	0.8179	-0.129515	0.35288	0.367283	0.256909	0.382889	-0.146601	0.328129	-0.0844016	0.113882	0.524444	0.240848	0.233525	-0.180272	0.281952	0.190263	0.0207873	0.380513	-0.142216	0.302935	0.525864	-0.266276	0.264537	0.0259749	-0.177049	0.376418	0.145307	0.0763688	0.234314
	IDH2	-0.360123	-0.123084	0.385949	0.0338078	0.170779	-0.0305147	0.122091	0.0197545	0.759019	0.997424	0.0151793	0.29598	0.13753	0.211669	0.419742	0.32031	1	0.38388	0.997424	0.116884	0.151934	0.181239	0.144322	0.502067	-0.0686639	-0.137773	0.336576	0.0280674	-0.0300222	0.468568	0.0302493	0.186251	0.0926734	-0.155152	-0.403583	0.440115	0.162718	0.115187	-0.0688708	0.417516	-0.341276	0.422076	-0.120729	0.196492	0.396224	0.472931	-0.081853	-0.0300404
	LAP3	-0.276999	-0.53641	0.121735	-0.14799	0.292974	-0.360436	0.0428503	0.510625	-0.203525	0.920531	-0.00632994	0.0398937	-0.130747	-0.213519	0.649053	0.034328	0.38388	1	0.920531	0.17995	-0.269836	0.395328	-0.333078	0.497418	-0.223976	-0.0546614	0.214185	0.0207445	-0.384063	0.323648	0.306821	0.0698225	0.746541	-0.319937	-0.300747	0.444949	-0.286765	-0.0215542	-0.25421	0.411052	0.0281671	0.790248	0.186466	-0.0197141	0.0854439	0.711089	-0.126375	-0.112797
	OPLAH			0.911428	0.599306	0.978183	-0.977295	0.988132	0.555163	0.993065	1	0.989293	-0.90648		0.392626	0.61692	0.864075	0.997424	0.920531	1	0.827373	0.46483		0.497592	0.406888	0.928318	0.349406	0.922557	-0.634456	0.0167616	0.705553		-0.933123	-0.932142	-0.933269	-0.993638	0.294785	-0.147523	0.364393	0.118772	-0.128492	-0.995447	0.993592	-0.99982		0.992123	0.873986	0.459045	-0.916316
	PGD	-0.524531	0.347126	0.47177	0.0580486	-0.0136879	0.137856	-0.479513	0.0165061	0.225935	0.827373	0.101975	0.151352	-0.704185	0.0630763	0.129129	0.8179	0.116884	0.17995	0.827373	1	0.0596894	0.135987	0.446576	-0.111036	0.400837	-0.0955559	0.466976	-0.179315	-0.216275	0.514839	0.319837	0.0632908	0.148721	0.390199	0.368407	-0.181868	0.358908	-0.26777	0.454787	0.526591	-0.230812	0.358846	0.146863	-0.129709	0.375027	0.198669	-0.123037	0.299873
	ASNS	-0.00391112	0.409963	0.311929	0.220812	0.372659	0.363948	-0.37814	0.13832	0.252607	0.46483	-0.26104	0.0732761	0.0511904	0.261488	-0.129788	-0.129515	0.151934	-0.269836	0.46483	0.0596894	1	-0.274515	0.759469	-0.268774	0.197375	-0.0323216	0.299742	0.0151321	0.179061	0.248286	0.221147	-0.309208	-0.104954	0.101526	0.125609	-0.00244179	0.463446	-0.052517	0.470194	0.229638	-0.311793	-0.0526668	-0.328353	-0.0842938	0.321018	-0.00972979	0.120411	-0.142962
	ATF3	-0.689686	-0.778356	0.376617	0.292375	0.0564579	-0.426302	0.0364739	0.398331	-0.192855		-0.111135	0.372602	-0.00605954	0.149745	-0.166886	0.35288	0.181239	0.395328		0.135987	-0.274515	1	-0.181442	0.767459	0.0883253	0.173435	0.372998	0.0591458	0.378698	0.555579	0.462139	0.658063	0.319378	0.169772	0.0493751	0.781194	-0.00291557	0.187125	0.0717519	0.233398	0.474938	0.395714	0.424765	-0.0761342	0.0756451	0.0764605	0.325427	0.155099
	ATF4	-0.0395633	0.425458	0.553276	0.312871	0.230016	0.661642	-0.362542	-0.120771	0.343901	0.497592	0.021914	0.0540443	-0.0961543	0.672226	-0.0602817	0.367283	0.144322	-0.333078	0.497592	0.446576	0.759469	-0.181442	1	-0.183966	0.441016	-0.0765452	0.136625	0.270763	-0.00480888	0.211076	0.401189	-0.142951	-0.323773	0.277588	0.23226	-0.0771253	0.795947	-0.085517	0.720837	0.489247	-0.296667	-0.028865	-0.221639	-0.224583	0.398007	0.152145	0.1378	-0.0707957
	ATF6	-0.518807	-0.807414	0.286201	0.133703	0.209431	-0.35285	0.451653	0.18652	0.0290474	0.406888	0.26769	0.0379002	0.249653	0.288472	0.0889962	0.256909	0.502067	0.497418	0.406888	-0.111036	-0.268774	0.767459	-0.183966	1	-0.10823	0.0749974	0.018651	0.280053	0.231019	0.308954	0.331363	0.378774	0.104512	-0.414229	-0.451122	0.862528	-0.0249616	0.282402	-0.327944	0.416928	0.0870368	0.467549	-0.0727726	-0.0756863	-0.0710914	0.386325	0.196906	-0.303077
	BID	0.0209222	0.240785	0.784399	0.78176	0.0338146	0.170603	-0.0718718	0.312373	0.310863	0.928318	0.553239	-0.201245	0.110514	0.374511	-0.220304	0.382889	-0.0686639	-0.223976	0.928318	0.400837	0.197375	0.0883253	0.441016	-0.10823	1	0.536948	0.601294	-0.253898	0.122017	0.323197	0.0526164	-0.488463	-0.412735	0.525463	-0.0649213	0.0585667	0.271007	0.291529	0.568368	-0.140747	-0.263462	0.0853118	-0.259223	-0.14199	0.479487	-0.0485084	0.473616	-0.384654
	CALR	-0.234458	-0.296985	0.346548	0.798026	-0.44119	0.145043	0.0743152	0.621309	0.190376	0.349406	0.494568	0.211548	0.244949	0.11357	-0.533112	-0.146601	-0.137773	-0.0546614	0.349406	-0.0955559	-0.0323216	0.173435	-0.0765452	0.0749974	0.536948	1	0.540749	0.0762948	0.00974643	0.0850645	-0.324725	-0.187872	0.0110971	0.151909	-0.471813	0.404	0.152259	0.811486	-0.010992	-0.281377	0.0989295	0.159109	0.124772	0.68033	-0.0190075	-0.117022	0.339221	-0.566871
	CCL2	-0.744402	-0.0493714	0.512013	0.457816	0.107251	-0.369642	-0.475562	0.562688	0.425902	0.922557	0.0225705	0.208974	-0.449182	-0.194665	-0.105328	0.328129	0.336576	0.214185	0.922557	0.466976	0.299742	0.372998	0.136625	0.018651	0.601294	0.540749	1	-0.678302	0.209164	0.878222	-0.00450599	-0.256247	0.175676	0.439589	0.100638	0.256421	-0.0597037	0.329232	0.287187	-0.104002	-0.367649	0.296334	-0.089516	0.781813	0.666368	-0.146541	0.139683	0.0310931
	DDIT3	0.174654	-0.364913	-0.0110748	0.10546	-0.130655	0.668042	-0.000818435	-0.0748098	-0.0786028	-0.634456	0.088346	0.239382	0.237827	0.657092	0.00319154	-0.0844016	0.0280674	0.0207445	-0.634456	-0.179315	0.0151321	0.0591458	0.270763	0.280053	-0.253898	0.0762948	-0.678302	1	-0.286678	-0.310331	0.107853	0.31069	0.0265821	-0.288912	-0.193793	0.250257	0.640754	0.443164	0.0203423	0.453528	0.166214	0.0228881	0.29884	0.331119	-0.160866	0.379285	0.0513844	-0.209681
	CKAP4	-0.509779	-0.0889819	0.000401629	0.277819	0.32526	-0.463646	-0.0618913	0.0688632	-0.136125	0.0167616	-0.106058	-0.0095241	0.372263	-0.0798348	-0.549133	0.113882	-0.0300222	-0.384063	0.0167616	-0.216275	0.179061	0.378698	-0.00480888	0.231019	0.122017	0.00974643	0.209164	-0.286678	1	0.458748	-0.0476795	0.00718953	-0.299012	0.157738	0.029094	0.189153	-0.0341782	0.0581819	0.0591496	-0.15735	-0.0411236	-0.130252	-0.139944	-0.231045	0.202399	-0.408564	0.644136	-0.000561314
	CREB3L4	-0.899739	-0.204604	0.491314	0.433047	0.418898	-0.319875	-0.55537	0.539843	0.104239	0.705553	-0.0825195	0.335624	-0.159273	-0.0780491	-0.0102434	0.524444	0.468568	0.323648	0.705553	0.514839	0.248286	0.555579	0.211076	0.308954	0.323197	0.0850645	0.878222	-0.310331	0.458748	1	0.154008	-0.051566	0.304853	0.327283	-0.0176216	0.327826	0.227412	0.127343	0.305744	0.373414	-0.326788	0.605788	0.169905	0.0203237	0.718541	0.241447	0.51998	0.0695017
	CREB3L1	-0.19335	-0.24494	0.313787	-0.129286	0.359543	-0.044756	0.0943553	-0.000847174	-0.24911		-0.394418	-0.012393	-0.120654	0.360773	0.215802	0.240848	0.0302493	0.306821		0.319837	0.221147	0.462139	0.401189	0.331363	0.0526164	-0.324725	-0.00450599	0.107853	-0.0476795	0.154008	1	0.452019	0.239226	0.114246	0.326574	0.36332	0.100193	-0.549074	0.472258	0.529495	0.574854	0.349299	-0.026367	-0.754844	-0.127721	0.350774	-0.0636159	0.193878
	CREB3L2	-0.847176	-0.329214	-0.450095	-0.313753	-0.467845	-0.0139872	0.119086	-0.323472	0.119746	-0.933123	-0.419538	0.652545	-0.14983	0.0974886	-0.164783	0.233525	0.186251	0.0698225	-0.933123	0.0632908	-0.309208	0.658063	-0.142951	0.378774	-0.488463	-0.187872	-0.256247	0.31069	0.00718953	-0.051566	0.452019	1	0.287208	0.0691885	0.200633	0.307231	0.125738	-0.114895	-0.060885	0.312661	0.644103	0.0337191	0.543969	-0.0128511	-0.414296	-0.0431477	-0.326875	0.556296
	C5orf41	-0.67241	-0.33798	-0.353427	-0.186546	0.00457628	-0.226646	-0.337039	0.555285	-0.314536	-0.932142	-0.476537	0.483055	-0.159845	-0.441924	0.293417	-0.180272	0.0926734	0.746541	-0.932142	0.148721	-0.104954	0.319378	-0.323773	0.104512	-0.412735	0.0110971	0.175676	0.0265821	-0.299012	0.304853	0.239226	0.287208	1	-0.0255072	-0.0252523	0.216469	-0.165091	-0.030072	-0.101081	0.291921	0.352934	0.633186	0.622755	0.294258	-0.0323141	0.420072	-0.159982	0.229841
	TM7SF4	-0.565901	0.290619	-0.00122504	0.386262	-0.231679	0.160245	-0.468593	0.10082	0.415698	-0.933269	-0.300192	0.408342	-0.17269	0.116698	-0.221374	0.281952	-0.155152	-0.319937	-0.933269	0.390199	0.101526	0.169772	0.277588	-0.414229	0.525463	0.151909	0.439589	-0.288912	0.157738	0.327283	0.114246	0.0691885	-0.0255072	1	0.490521	-0.232957	0.246138	-0.221038	0.793595	-0.264355	0.222188	-0.128498	0.433146	-0.126412	0.470815	-0.273699	0.278739	0.473045
	DNAJB11	-0.47504	0.232719	-0.255387	-0.397854	-0.0663766	0.0571167	-0.492939	-0.354194	-0.245787	-0.993638	-0.552045	0.100423	-0.76078	-0.081543	-0.0923005	0.190263	-0.403583	-0.300747	-0.993638	0.368407	0.125609	0.0493751	0.23226	-0.451122	-0.0649213	-0.471813	0.100638	-0.193793	0.029094	-0.0176216	0.326574	0.200633	-0.0252523	0.490521	1	-0.456575	0.0644398	-0.543764	0.556687	-0.0772139	0.10549	-0.49892	0.192449	-0.297269	0.0452258	-0.492336	-0.290689	0.771671
	DNAJC3	-0.576934	-0.79838	0.318293	0.386211	0.0634173	-0.225208	0.363019	0.471839	0.118176	0.294785	0.171151	0.23325	0.266991	0.318818	-0.102972	0.0207873	0.440115	0.444949	0.294785	-0.181868	-0.00244179	0.781194	-0.0771253	0.862528	0.0585667	0.404	0.256421	0.250257	0.189153	0.327826	0.36332	0.307231	0.216469	-0.232957	-0.456575	1	0.0477974	0.450439	-0.150887	0.26357	0.2056	0.453082	-0.0165337	0.140269	-0.0668692	0.272513	0.214911	-0.399873
	EDEM1	-0.248442	0.140184	0.431599	0.438784	-0.0855753	0.803524	-0.466275	-0.0223336	0.36201	-0.147523	0.0714242	0.413792	0.0146546	0.722226	-0.222238	0.380513	0.162718	-0.286765	-0.147523	0.358908	0.463446	-0.00291557	0.795947	-0.0249616	0.271007	0.152259	-0.0597037	0.640754	-0.0341782	0.227412	0.100193	0.125738	-0.165091	0.246138	0.0644398	0.0477974	1	0.351992	0.562703	0.536407	-0.174245	0.0269322	0.225496	0.315627	0.364268	0.196634	0.241463	-0.046849
	EDEM2	-0.144358	-0.431689	0.296011	0.753932	-0.329458	0.266187	-0.0744097	0.526806	0.217321	0.364393	0.435432	0.324599	0.276418	0.25423	-0.39588	-0.142216	0.115187	-0.0215542	0.364393	-0.26777	-0.052517	0.187125	-0.085517	0.282402	0.291529	0.811486	0.329232	0.443164	0.0581819	0.127343	-0.549074	-0.114895	-0.030072	-0.221038	-0.543764	0.450439	0.351992	1	-0.337897	-0.159392	-0.175203	0.048399	0.223779	0.881359	0.1978	-0.0268129	0.398608	-0.518554
	EIF2AK3	0.126466	0.199861	0.25325	0.452116	0.146496	0.445864	-0.469122	0.0710028	0.0489878	0.118772	-0.234281	0.224394	0.0035753	0.530745	-0.0178772	0.302935	-0.0688708	-0.25421	0.118772	0.454787	0.470194	0.0717519	0.720837	-0.327944	0.568368	-0.010992	0.287187	0.0203423	0.0591496	0.305744	0.472258	-0.060885	-0.101081	0.793595	0.556687	-0.150887	0.562703	-0.337897	1	0.147758	0.116993	0.027722	0.187403	-0.511847	0.522909	0.0990529	0.361791	0.21818
	EIF2S1	-0.487869	0.0193528	0.373699	-0.0813151	0.306036	0.237581	-0.200916	-0.00388089	0.105968	-0.128492	0.0103803	0.184165	-0.200597	0.352627	0.277627	0.525864	0.417516	0.411052	-0.128492	0.526591	0.229638	0.233398	0.489247	0.416928	-0.140747	-0.281377	-0.104002	0.453528	-0.15735	0.373414	0.529495	0.312661	0.291921	-0.264355	-0.0772139	0.26357	0.536407	-0.159392	0.147758	1	-0.108846	0.594407	0.0809766	-0.232579	0.11717	0.660664	-0.0511591	-0.0233594
	EIF2S2	-0.230942	-0.552513	-0.697846	-0.0928112	-0.402681	-0.0781854	0.266248	-0.0139354	-0.373744	-0.995447	-0.396997	0.367661	0.298751	-0.0224479	-0.222732	-0.266276	-0.341276	0.0281671	-0.995447	-0.230812	-0.311793	0.474938	-0.296667	0.0870368	-0.263462	0.0989295	-0.367649	0.166214	-0.0411236	-0.326788	0.574854	0.644103	0.352934	0.222188	0.10549	0.2056	-0.174245	-0.175203	0.116993	-0.108846	1	0.0369915	0.525855	-0.428939	-0.583419	-0.0669992	-0.0819045	0.264859
	EIF2S3	-0.551881	-0.283463	0.312606	0.238396	0.323337	-0.225499	-0.0528325	0.602749	-0.0479692	0.993592	0.136838	0.153505	0.144921	-0.0632516	0.376933	0.264537	0.422076	0.790248	0.993592	0.358846	-0.0526668	0.395714	-0.028865	0.467549	0.0853118	0.159109	0.296334	0.0228881	-0.130252	0.605788	0.349299	0.0337191	0.633186	-0.128498	-0.49892	0.453082	0.0269322	0.048399	0.027722	0.594407	0.0369915	1	0.199864	-0.220865	0.238222	0.797442	0.233791	-0.289388
	ERN1	-0.540633	-0.444328	-0.510056	0.0387084	-0.432796	0.150172	-0.478111	0.233117	-0.227883	-0.99982	-0.457509	0.766142	-0.0198923	-0.110014	-0.0890262	0.0259749	-0.120729	0.186466	-0.99982	0.146863	-0.328353	0.424765	-0.221639	-0.0727726	-0.259223	0.124772	-0.089516	0.29884	-0.139944	0.169905	-0.026367	0.543969	0.622755	0.433146	0.192449	-0.0165337	0.225496	0.223779	0.187403	0.0809766	0.525855	0.199864	1	0.664157	0.0525915	0.0926131	0.0641496	0.503229
	ERP27	-0.148305	-0.204693	0.0842047	0.459903	-0.616338	0.341995	-0.331809	0.67129	0.475322		0.20943	0.597923	-0.115404	-0.0403297	-0.418376	-0.177049	0.196492	-0.0197141		-0.129709	-0.0842938	-0.0761342	-0.224583	-0.0756863	-0.14199	0.68033	0.781813	0.331119	-0.231045	0.0203237	-0.754844	-0.0128511	0.294258	-0.126412	-0.297269	0.140269	0.315627	0.881359	-0.511847	-0.232579	-0.428939	-0.220865	0.664157	1	0.198942	-0.256994	-0.0979128	-0.139997
	PPP1R15A	0.18306	-0.0585966	0.628312	0.444025	0.441868	0.0990458	-0.584654	0.340001	0.347405	0.992123	0.00259204	0.0993351	0.106418	0.192978	0.262398	0.376418	0.396224	0.0854439	0.992123	0.375027	0.321018	0.0756451	0.398007	-0.0710914	0.479487	-0.0190075	0.666368	-0.160866	0.202399	0.718541	-0.127721	-0.414296	-0.0323141	0.470815	0.0452258	-0.0668692	0.364268	0.1978	0.522909	0.11717	-0.583419	0.238222	0.0525915	0.198942	1	0.258448	0.520497	0.032756
	HERPUD1	0.458103	-0.268122	0.304592	0.0691257	0.428385	0.147775	0.0423631	0.287991	-0.0388511	0.873986	0.151379	-0.026876	0.272452	0.275371	0.704978	0.145307	0.472931	0.711089	0.873986	0.198669	-0.00972979	0.0764605	0.152145	0.386325	-0.0485084	-0.117022	-0.146541	0.379285	-0.408564	0.241447	0.350774	-0.0431477	0.420072	-0.273699	-0.492336	0.272513	0.196634	-0.0268129	0.0990529	0.660664	-0.0669992	0.797442	0.0926131	-0.256994	0.258448	1	0.124529	-0.321813
	HSPA5	0.164513	-0.349987	0.282392	0.731174	0.42539	-0.0940042	-0.187198	0.478279	-0.301844	0.459045	0.212125	-0.0717891	0.732789	0.242028	-0.269298	0.0763688	-0.081853	-0.126375	0.459045	-0.123037	0.120411	0.325427	0.1378	0.196906	0.473616	0.339221	0.139683	0.0513844	0.644136	0.51998	-0.0636159	-0.326875	-0.159982	0.278739	-0.290689	0.214911	0.241463	0.398608	0.361791	-0.0511591	-0.0819045	0.233791	0.0641496	-0.0979128	0.520497	0.124529	1	-0.395039
	HYOU1	-0.581735	0.282039	-0.560204	-0.557229	-0.251439	-0.0801007	-0.409314	-0.42751	0.00882468	-0.916316	-0.737617	0.464345	-0.711625	-0.275512	0.0620271	0.234314	-0.0300404	-0.112797	-0.916316	0.299873	-0.142962	0.155099	-0.0707957	-0.303077	-0.384654	-0.566871	0.0310931	-0.209681	-0.000561314	0.0695017	0.193878	0.556296	0.229841	0.473045	0.771671	-0.399873	-0.046849	-0.518554	0.21818	-0.0233594	0.264859	-0.289388	0.503229	-0.139997	0.032756	-0.321813	-0.395039	1
	MAPK8	-0.371189	0.221622	0.825866	0.812641	0.196578	0.100906	-0.0859047	0.515146	0.275181	0.899058	0.728971	-0.239792	0.181058	0.195308	-0.267968	0.227049	0.142689	-0.0336651	0.899058	0.225811	0.346301	-0.117893	0.350196	0.135094	0.847981	0.636531	0.639225	-0.0802658	0.184925	0.436039	-0.538609	-0.60785	-0.267198	-0.332072	-0.521855	0.25537	0.30449	0.525744	0.0588494	0.128554	-0.603562	0.29263	-0.460912	0.64689	0.437795	0.112548	0.484815	-0.783711
	NFE2L2	0.332559	-0.468404	0.382732	0.258243	-0.0821826	-0.155736	0.839023	-0.104708	0.357986	0.868117	0.42555	-0.355755	0.351102	0.351023	-0.0864332	-0.113021	0.110389	-0.127373	0.868117	-0.37014	-0.120003	0.177509	-0.0850201	0.370552	0.357947	0.28676	0.0595333	-0.121767	0.0878465	-0.324366	0.191238	-0.0421409	-0.499163	-0.0765721	-0.329385	0.457387	-0.290989	0.0636786	-0.048605	-0.350372	0.18779	-0.1567	-0.534467	-0.264665	-0.27739	-0.122593	0.033824	-0.433171
	PDIA6	-0.88836	0.169283	-0.429089	-0.202676	-0.319874	0.183824	-0.354051	-0.388053	0.169652	-0.923743	-0.593348	0.70324	-0.154854	0.104721	-0.398818	0.284614	0.0723329	-0.359271	-0.923743	0.15451	0.113374	0.326538	0.216746	-0.0114379	-0.362721	-0.285243	-0.1521	0.232901	0.309249	0.146854	0.196196	0.766874	0.0719643	0.319055	0.466058	-0.0496039	0.432628	-0.119487	0.231101	0.269901	0.342591	-0.229107	0.513436	0.0743493	-0.0738664	-0.296657	-0.0990324	0.693324
	SEC31A	0.630761	0.172032	0.387843	0.0619327	0.0902467	0.0915509	-0.0571422	-0.0617944	0.215124	0.840989	0.349767	-0.422602	-0.238455	0.0215932	0.478447	0.148067	0.0725337	0.0155198	0.840989	0.220141	-0.149219	-0.403258	0.0216394	-0.344037	0.452658	-0.0505251	0.274409	-0.332454	-0.348007	-0.0425429	-0.359413	-0.609244	-0.322988	0.234489	0.0843852	-0.415931	-0.146923	-0.022171	0.152996	-0.356146	-0.565089	-0.172961	-0.275239	0.203412	0.505753	0.0359429	-0.0532153	-0.0322732
	SRPRB	-0.886577	-0.218757	0.561858	0.361524	0.215162	-0.0897927	-0.287208	0.397675	0.140974	0.28975	0.135239	0.315604	-0.201059	0.213485	-0.0753903	0.687992	0.390262	0.396775	0.28975	0.646826	0.166298	0.681385	0.360568	0.528591	0.283529	0.150264	0.509615	0.0746739	0.209169	0.794184	0.481345	0.240246	0.303031	0.0937359	-0.0905641	0.516603	0.426213	0.115828	0.252948	0.738831	-0.0996381	0.695592	0.148205	-0.0815477	0.339284	0.394519	0.282067	-0.0749024
	SSR1	-0.0210816	-0.435131	-0.147412	0.15796	0.40841	-0.336594	-0.146811	0.598505	-0.640247	-0.886612	-0.00442226	0.0129621	0.423304	-0.263122	0.0842002	-0.192935	-0.0724331	0.511229	-0.886612	-0.192165	-0.182925	0.299878	-0.355435	0.34848	-0.2426	0.128151	-0.155673	0.197837	0.223099	0.351578	-0.0185008	-0.0729168	0.550689	-0.300514	-0.443619	0.267623	-0.107199	0.234553	-0.254008	0.244032	0.123005	0.622582	0.331213	-0.00773722	0.0726829	0.477913	0.53528	-0.316188
	SYVN1	-0.165599	0.367448	-0.402133	-0.265555	-0.0614	0.42433	-0.593478	-0.332261	0.371486	-0.998465	-0.52173	0.476133	-0.150226	0.119987	0.0641828	0.0622702	0.231366	-0.262477	-0.998465	0.0328501	0.252123	-0.217351	0.270208	-0.267363	-0.395494	-0.428661	-0.258115	0.317439	0.0134301	0.0816863	-0.293716	0.229843	0.00163934	0.1667	0.401128	-0.341746	0.481571	0.0578451	0.148367	0.145869	-0.256813	-0.359172	0.358604	0.466761	0.356257	-0.11066	-0.125949	0.568964
	XBP1	-0.108427	0.183682	-0.0813684	0.347387	-0.519789	0.220026	0.0331768	0.310457	0.332382	-0.951507	0.112223	0.31081	0.157269	-0.170339	-0.56116	-0.500572	-0.0936539	-0.273231	-0.951507	-0.358657	0.252974	-0.291041	-0.0932043	-0.242598	0.0460837	0.707083	0.199548	0.0324515	-0.0353229	-0.203566	-0.512551	-0.122937	0.0346945	-0.0980683	-0.376683	0.117473	0.0643018	0.58602	-0.27418	-0.352691	0.0448066	-0.145105	0.0196047	0.645774	-0.27333	-0.338435	-0.0690625	-0.357888
	HSP90B1	0.593537	-0.244365	0.36913	0.442827	0.0164052	0.5857	0.107078	-0.119496	0.33296	0.823093	0.163062	0.0240326	0.368979	0.860217	0.166231	0.108527	0.236174	-0.229032	0.823093	-0.0432617	0.192517	0.0168811	0.518297	0.0631819	0.458145	0.095273	-0.0562003	0.394945	-0.13185	-0.103158	0.184219	-0.0704789	-0.445425	0.373613	-0.0305301	0.144412	0.502222	0.217242	0.632143	-0.0125959	-0.037526	-0.173158	-0.0653011	0.00186365	0.390914	0.20345	0.258379	-0.144319
	DNAJA2	-0.780279	-0.334609	0.111676	-0.0542783	0.332835	-0.28339	0.0529075	0.308195	-0.330447	0.674757	0.281018	-0.0916127	0.198157	-0.20473	0.160403	0.0545172	0.243107	0.54768	0.674757	-0.0617026	-0.206122	0.183235	-0.291441	0.547507	-0.361526	0.0143147	-0.196707	0.269977	0.0730411	0.271016	-0.136486	-0.0049832	0.35938	-0.710661	-0.579444	0.328461	-0.0448663	0.339818	-0.609796	0.501963	-0.219456	0.599864	0.013865	0.234899	-0.0608282	0.514899	0.180454	-0.408115
	DNAJA3	-0.610635	0.655642	0.110309	0.163768	-0.49351	0.456592	-0.260713	-0.461275	0.607359	-0.969702	-0.00572422	0.270821	-0.287925	0.222854	-0.526636	0.370398	-0.0915476	-0.796278	-0.969702	0.335865	0.275032	-0.280174	0.492277	-0.498575	0.368911	0.0862366	0.174745	-0.123131	0.132041	-0.0448039	-0.210115	0.100896	-0.545438	0.544465	0.42741	-0.411876	0.461147	0.00131359	0.414121	-0.159974	-0.128009	-0.562328	-0.015301	0.420145	0.114406	-0.593117	-0.117974	0.346575
	AAAS	0.58015	0.389948	0.0216896	-0.440733	0.414393	-0.121225	0.0247099	-0.310368	0.255789	0.693109	-0.107393	-0.396868	-0.0304153	-0.239956	0.59356	-0.152318	0.36872	0.020254	0.693109	-0.154375	0.178096	-0.567287	-0.0318948	-0.26374	-0.198676	-0.555315	0.0368756	-0.358717	-0.106837	-0.0815127	-0.323239	-0.457855	-0.216721	-0.228089	0.00895047	-0.41845	-0.314541	-0.333138	-0.197501	-0.183706	-0.624483	-0.21591	-0.488355	-0.130675	0.319832	0.0580751	-0.254959	0.0932713
	ATR	-0.634346	0.395942	-0.100058	-0.283973	-0.449267	0.0773125	-0.554016	-0.108534	0.298267	-0.706046	-0.261676	0.527619	-0.779612	-0.34972	-0.0117261	0.486096	0.0773628	0.102328	-0.706046	0.708166	-0.135373	-0.000126732	0.0183892	-0.301258	-0.114785	-0.124894	0.321502	-0.190521	-0.291207	0.273547	-0.102157	0.357542	0.380029	0.318658	0.456988	-0.335275	0.156757	-0.144751	0.0519217	0.235811	-0.0571365	0.0825187	0.487096	0.321475	0.0999419	-0.127861	-0.473693	0.659568
	BAG1	-0.634586	-0.109661	0.460975	0.0833438	-0.183978	-0.12573	0.749921	-0.303241	0.489593	0.636101	0.615638	-0.263911	0.0195486	0.312353	-0.19999	0.384815	0.164177	-0.045312	0.636101	0.0580335	-0.280183	0.264987	-0.00463203	0.565182	0.194011	0.170979	-0.160814	0.0634022	0.0620517	-0.1924	0.247051	0.267256	-0.421286	-0.342013	-0.349245	0.43075	-0.0527596	-0.00370673	-0.272684	0.205041	0.113498	0.0842208	-0.440142	-0.315402	-0.459449	0.0138262	-0.118075	-0.364965
	BAG2	0.0295653	0.523591	0.0883298	0.0274568	0.387878	0.272882	-0.623876	0.270417	0.216627	0.311179	-0.349915	0.286442	0.104471	-0.0733308	0.161194	-0.137386	0.332561	0.101312	0.311179	0.0571427	0.66657	-0.316372	0.388232	-0.216617	-0.214548	-0.153826	0.194122	0.156717	0.0379457	0.399113	-0.160436	-0.235267	0.323458	-0.105398	-0.104623	-0.132162	0.4128	0.103098	0.120536	0.390566	-0.427535	0.260254	0.092178	0.245998	0.464106	0.322717	0.136227	-0.0228115
	BAG3	-0.207456	-0.0789261	0.827399	0.67783	0.185847	-0.0871927	0.237493	0.463319	0.205442	0.911783	0.789764	-0.412858	0.356076	0.154164	-0.248473	0.102788	0.0674535	0.00346968	0.911783	0.0414343	0.19214	0.0539861	0.155182	0.230628	0.690675	0.644929	0.484723	-0.177256	0.192187	0.24571	-0.367067	-0.603259	-0.335199	-0.181199	-0.550449	0.358898	0.0336323	0.453615	-0.0771283	-0.0539186	-0.445331	0.247954	-0.574397	0.24844	0.177688	0.050967	0.410791	-0.837301
	BAG4	-0.586549	0.314004	0.421789	0.0780087	-0.30939	0.105501	-0.156642	-0.0158537	0.829256	0.90212	0.19255	0.401788	-0.388706	-0.0355956	0.130545	0.5836	0.673252	0.184016	0.90212	0.581376	0.00206544	-0.0234735	0.151227	0.0674611	0.184994	0.113939	0.520442	-0.194811	-0.242181	0.413906	-0.236218	0.139337	0.0828523	0.117337	-0.148913	0.0527052	0.229998	0.151883	-0.029473	0.297027	-0.406275	0.300052	0.0487087	0.447743	0.332924	0.150984	-0.308308	0.150442
	BAG5	0.0747696	0.108932	0.285434	0.274238	-0.20836	-0.23604	0.415774	0.265611	0.290075	0.685989	0.319141	-0.138712	0.0489608	-0.161482	0.0669117	0.0369779	0.000784207	0.20997	0.685989	0.188712	-0.179591	0.0150305	-0.164157	-0.043876	0.503896	0.427764	0.559414	-0.507831	-0.242005	-0.0136044	0.173581	-0.157252	0.0833774	0.235904	-0.287278	0.131459	-0.398862	-0.138546	0.119351	-0.243753	0.259414	0.347065	-0.157522	-0.279914	-0.130453	0.100851	-0.0757264	-0.256359
	GFER	0.0323509	-0.595856	-0.345405	-0.00836964	0.0458858	-0.756413	-0.027978	0.369059	-0.594034	-0.999919	-0.120436	-0.0716453	0.103894	-0.505547	0.0048934	-0.240929	-0.311664	0.261129	-0.999919	-0.286961	-0.599544	0.452771	-0.76677	0.110158	-0.0943937	0.124983	0.128546	-0.348899	0.277002	0.144597	-0.340375	-0.0656513	0.268634	0.154929	0.0732412	0.0463085	-0.638383	0.255199	-0.266944	-0.592111	0.202868	-0.00850305	0.336185	0.0912354	0.0697779	-0.22102	0.298307	0.16492
	DEDD2	-0.670843	-0.199953	0.875865	0.342875	0.222985	0.017331	0.305905	0.209314	0.360306	0.942278	0.805851	-0.395296	-0.398886	0.314033	0.116994	0.383402	0.368036	0.293531	0.942278	0.284208	0.0828844	0.18688	0.247624	0.47814	0.445147	0.309149	0.278425	0.0623985	-0.12622	0.209275	0.130856	-0.341112	-0.236774	-0.44124	-0.504574	0.431057	0.149427	0.304059	-0.189136	0.395342	-0.535506	0.400881	-0.585389	0.157735	0.115195	0.367027	0.056413	-0.699692
	DNAJB6	0.207588	0.179307	0.338504	0.12968	0.46068	-0.247718	-0.123766	-0.0241481	0.212181	0.883028	0.108918	-0.19188	0.202104	-0.0213108	0.453151	0.501981	0.425199	0.119194	0.883028	0.348672	-0.0668051	-0.00914231	0.0968907	0.00987667	0.363269	-0.295749	0.368165	-0.447959	0.217081	0.526593	-0.0565321	-0.298323	-0.16242	0.339415	-0.0740165	-0.214201	-0.066349	-0.277275	0.31829	0.0502108	-0.418857	0.289257	-0.130862	-0.485514	0.72952	0.30906	0.373405	0.106003
	DNAJC2	-0.6513	0.330593	0.30795	-0.15474	0.359135	-0.0630282	-0.615006	-0.00144521	-0.232276	-0.233395	-0.149117	-0.167379	-0.723208	-0.120918	-0.0351492	0.447226	-0.238403	-0.0340104	-0.233395	0.666468	0.358605	0.0566874	0.438948	-0.252675	0.193398	-0.335195	0.407675	-0.278676	0.134345	0.64527	0.316063	-0.194043	0.0222878	0.197781	0.681008	-0.303471	0.178048	-0.396416	0.499924	0.317549	-0.371917	-0.0291455	-0.133131	-0.29909	0.297468	-0.168537	-0.0436454	0.307371
	DNAJC7	0.635958	0.460439	0.00763554	-0.0483789	0.181682	0.595181	-0.448591	-0.233379	-0.235692	-0.828051	-0.202638	-0.236874	-0.174223	0.282333	0.0341499	-0.139252	-0.485116	-0.464019	-0.828051	0.13836	0.514861	-0.533552	0.618003	-0.707433	0.187369	-0.258874	-0.206962	0.155131	-0.188499	-0.302079	0.133692	-0.388402	-0.277625	0.295328	0.556849	-0.623683	0.386075	-0.295879	0.647797	-0.037423	-0.15412	-0.455094	-0.105657	-0.226591	0.178381	-0.135442	-0.0073494	0.12958
	EP300	0.208153	0.234884	-0.456196	-0.742994	0.0733877	-0.111089	-0.322197	-0.333069	-0.247047	-0.758579	-0.687423	-0.0184655	-0.685241	-0.36644	0.293679	-0.151439	-0.222548	0.0150352	-0.758579	0.125366	0.109939	-0.195442	-0.0331127	-0.447689	-0.427105	-0.667728	0.00803432	-0.279844	-0.216914	-0.260121	0.25643	0.106638	0.218481	0.130543	0.812409	-0.468551	-0.28516	-0.642134	0.105117	-0.113678	0.0477924	-0.388993	0.0646892	-0.247821	-0.0890473	-0.293339	-0.58257	0.722572
	FKBP4	0.000258096	0.227665	0.220953	0.0581626	0.4845	-0.188831	-0.589344	0.242476	-0.401542	0.715728	-0.128806	-0.340056	-0.379625	-0.268982	-0.120449	-0.000838046	-0.38593	-0.172826	0.715728	0.212734	0.422213	-0.101089	0.228482	-0.410161	0.284119	-0.12455	0.443233	-0.434533	0.342662	0.577289	-0.0457005	-0.601474	-0.0922727	0.221727	0.508461	-0.348014	-0.0472423	-0.157489	0.389576	-0.180793	-0.477975	-0.214535	-0.246825	-0.125585	0.432343	-0.348214	0.261247	0.0700413
	GSK3B	-0.888027	-0.0271481	0.266628	0.26907	-0.315492	0.303007	-0.380878	-0.0529807	0.490079	-0.281528	-0.0987865	0.703944	-0.255581	0.401673	-0.31332	0.70932	0.358315	-0.0967075	-0.281528	0.583023	0.11737	0.470997	0.453639	0.244322	0.177493	0.0964353	0.293199	0.252627	0.147954	0.519891	0.218283	0.589727	0.0507239	0.422262	0.224357	0.260593	0.689712	0.19872	0.417059	0.513884	0.0558227	0.158643	0.425801	0.243337	0.272343	0.00205016	0.0569078	0.365366
	HSBP1	0.480307	0.36547	0.17902	0.192768	0.171578	0.65155	0.142917	-0.222138	0.22405	0.529353	0.0592048	-0.133914	0.401174	0.606975	-0.0385185	-0.204316	0.0466191	-0.39697	0.529353	-0.178023	0.671838	-0.469201	0.706206	-0.17907	0.146111	-0.0140282	-0.339268	0.415346	-0.0906012	-0.325827	0.24049	-0.179018	-0.382164	-0.105709	-0.182719	-0.0451035	0.507743	-0.0670861	0.400938	0.240188	-0.0252547	-0.127677	-0.376657	-0.266131	-0.061225	0.202157	0.0703054	-0.383762
	HSF1	-0.432622	0.152073	0.747731	0.494131	0.042798	0.508765	-0.526706	0.454283	0.360707	0.708696	0.242678	0.193277	-0.430616	0.34111	-0.0631003	0.248469	0.186596	0.0995861	0.708696	0.506333	0.571145	-0.0512217	0.644525	-0.0919337	0.482572	0.397372	0.598034	0.200215	-0.237178	0.41645	0.0284127	-0.32975	0.0863246	0.122553	-0.00926826	0.149508	0.644409	0.423066	0.354109	0.390909	-0.49623	0.250053	-0.0465998	0.600236	0.46926	0.203218	0.0749202	-0.290527
	HSP90AA1	0.446775	-0.0927498	0.315397	0.363457	0.0347632	0.662617	0.181058	-0.236462	0.143617	0.291998	0.281544	-0.178055	0.331672	0.856596	-0.196422	-0.108928	-0.057833	-0.503847	0.291998	-0.293842	0.369453	-0.151048	0.574302	0.0520125	0.276093	0.140343	-0.360859	0.607236	0.0295788	-0.358262	0.0761289	-0.142857	-0.64978	-0.0396255	-0.0617453	0.130352	0.575608	0.312621	0.315452	0.0179025	-0.109868	-0.431917	-0.315662	0.0516763	0.0281277	-0.0409747	0.2312	-0.390734
	HSPA12A	0.0627434	0.00255166	0.300841	0.194127	0.463282	-0.259213	-0.245919	0.611206	-0.185135		0.214827	-0.282705	0.0786786	-0.390549	0.0449589	-0.312557	0.0588203	0.273588		-0.177085	0.295587	-0.232185	-0.135411	0.00576436	0.0215459	0.249766	0.343513	-0.19307	0.165094	0.339745	-0.536369	-0.700056	0.18488	-0.430734	-0.39185	0.0840519	-0.170843	0.385034	-0.400719	-0.0455326	-0.648158	0.256499	-0.306875	0.396755	0.302372	0.11357	0.279528	-0.529577
	HSPA12B			0.991482	0.998884	0.903091	-0.679197	0.214055	0.99822	0.392118		0.957313	-0.693846		0.609878	-0.90581	0.983835	0.594356	0.0248452		0.565958	0.951272		0.951777	0.725514	0.994441	0.959049	0.930932	-0.292086	0.93213	0.992474		-0.752465	-0.990219	-0.805606	-0.941173	0.572297	0.812156	0.847632	0.80388	0.956443	-0.949546	0.856453	-0.992743		0.993297	0.962845	0.906664	-0.980862
	HSPA13	0.155491	-0.129568	0.348679	0.706097	-0.209827	0.351278	0.244214	0.364001	0.222352	0.354135	0.39108	-0.0121672	0.438072	0.396882	-0.516197	-0.390424	-0.136661	-0.331928	0.354135	-0.37712	0.382045	-0.0855997	0.245902	0.00256853	0.476177	0.784111	0.153015	0.214452	0.0784591	-0.191977	-0.138969	-0.302815	-0.305684	0.00118017	-0.421193	0.376928	0.254377	0.60888	0.116422	-0.279318	0.0513951	-0.128217	-0.25894	0.35811	-0.115978	-0.169336	0.298615	-0.692381
	HSPA14	0.021205	0.136071	-0.382307	-0.252097	0.109489	0.172849	-0.149096	-0.100078	-0.0705624	-0.976563	-0.76574	0.284699	0.0225569	0.0859678	-0.0195214	-0.352475	-0.0561894	-0.133782	-0.976563	-0.124371	0.616557	-0.0453726	0.37195	-0.242091	-0.273213	-0.318705	-0.0494903	0.0432316	0.0111607	-0.109503	0.624023	0.273474	0.22909	0.199636	0.420128	0.00118258	0.107311	-0.455815	0.427834	0.107304	0.431174	-0.144142	0.0684397	-0.400489	-0.174116	-0.0805459	-0.229453	0.347832
	HSPA1L	-0.0729062	-0.541228	-0.275666	0.0128908	-0.278809	0.133176	0.151654	-0.0798882	-0.373172	-0.929304	0.105199	0.218924	0.212067	0.281098	-0.0490141	0.147653	-0.195512	0.16397	-0.929304	-0.0511659	-0.639034	0.450224	-0.257307	0.402683	-0.24539	0.0634027	-0.588937	0.64286	-0.112915	-0.211454	0.161503	0.560572	0.177024	-0.0690218	-0.115465	0.206739	0.190493	0.199727	-0.0977937	0.254552	0.543739	0.170021	0.585697	0.0311535	-0.307633	0.270643	0.151921	0.0541788
	HSPA2	0.402114	0.173733	-0.568379	0.223494	0.496584	-0.535932	-0.210231	0.326944	-0.609029		0.0336929	-0.371903	0.496382	-0.4738	-0.492298	-0.109698	-0.433772	-0.553619		-0.26699	-0.15616	-0.0540881	-0.407264	-0.146682	0.107023	-0.00744296	-0.0184055	-0.493914	0.778077	0.368018	-0.390696	-0.493917	-0.44812	0.0734066	-0.159008	-0.315434	-0.394042	-0.0396985	-0.0813494	-0.418596	-0.341362	-0.0309209	-0.101996	-0.242887	0.344101	-0.331172	0.755009	-0.191167
	HSPA4L	-0.756527	-0.137711	0.542988	0.13802	-0.140642	-0.296918	0.309122	0.100822	0.516973	0.900026	0.21014	-0.00565945	-0.438266	0.0448216	-0.0112869	0.37984	0.316617	0.203778	0.900026	0.385184	0.0119519	0.422732	0.0689494	0.289446	0.444536	0.20752	0.816659	-0.479021	-0.0496952	0.246756	0.40273	0.100768	-0.0537815	0.186337	0.062605	0.430372	-0.210923	-0.12003	0.104434	-0.0024811	-0.00403973	0.166332	-0.325284	-0.155268	-0.00654896	-0.113303	-0.270973	-0.00913058
	HSPA6	0.500629	-0.201345	-0.737585	-0.627899	-0.0387241	-0.151133	-0.0987153	0.0496807	-0.599347	-0.917523	-0.624413	0.129389	-0.270912	-0.455078	0.271839	-0.520493	-0.358517	0.390303	-0.917523	-0.191889	-0.166958	-0.0261768	-0.401934	-0.177351	-0.698745	-0.330239	-0.358935	0.0984886	-0.378257	-0.348339	0.353807	0.290966	0.697715	-0.186488	0.293326	-0.142831	-0.380428	-0.378186	-0.222245	0.00987723	0.539562	0.0595857	0.421204	-0.245568	-0.481508	0.0942323	-0.442097	0.373133
	HSPA7		-0.825923	0.368912	0.522639	0.153994	-0.647809	0.394559	0.849664	0.594538		0.200309	0.246589	-0.190552	0.0218445	-0.737771	0.437956	0.814875	0.541002		-0.536885	-0.0268058	0.967106	-0.25821	0.934593	0.209099	0.868838	0.965644	-0.359894	0.762303	0.814515	-0.336087	0.102682	-0.212298	-0.420671	-0.42748	0.859178	-0.171581	0.963437	-0.439106	-0.350341	-0.380932	0.116039	-0.247225	0.979443	0.472518	-0.518678	0.441598	-0.195123
	HSPA9		-0.855835	0.381736	0.525917	0.14187	-0.610533	0.441737	0.837901	0.63528		0.195623	0.260244	-0.244544	0.06433	-0.704147	0.43068	0.843	0.579999		-0.535385	0.000989568	0.979692	-0.228786	0.950243	0.214774	0.86996	0.96252	-0.31136	0.728799	0.79279	-0.283493	0.119709	-0.216004	-0.385058	-0.409865	0.884434	-0.13611	0.969813	-0.406361	-0.320953	-0.367021	0.099247	-0.250765	0.989099	0.467898	-0.495018	0.417351	-0.196343
	HSPB1	0.504054	-0.293564	0.120711	0.00890511	0.181483	0.605067	0.105652	-0.208198	-0.128814	-0.0675849	0.139261	-0.152736	0.266049	0.704145	0.146342	-0.199377	0.020039	-0.0929176	-0.0675849	-0.330662	0.194505	-0.123446	0.366019	0.214083	-0.197238	-0.129424	-0.663521	0.863336	-0.202152	-0.389771	0.106509	-0.00830533	-0.265169	-0.410491	-0.123161	0.146088	0.5076	0.287366	0.012862	0.312927	-0.106618	-0.200906	-0.121186	0.108909	-0.0713299	0.297423	0.0604311	-0.320268
	HSPB2	0.440884	-0.537067	0.177172	0.46503	0.389305	0.205413	-0.696711	0.572396	-0.691644		-0.456803	0.329513	0.216409	0.19311	0.224579	0.0719465	-0.0182072	0.240077		0.269616	0.24	0.218524	0.318121	-0.140024	0.338549	0.0322878	0.286308	0.156893	0.0350117	0.572429	0.194139	-0.22225	0.419079	0.556892	0.18957	-0.0335091	0.3928	0.129475	0.659729	0.185878	0.00312632	0.381617	0.678766	0.0411506	0.777165	0.409287	0.58543	0.184054
	HSPB8			0.765349	0.906925	0.935621	-0.323089	-0.567375	0.974495	-0.419828		0.892422	-0.873728		0.0416238	-0.366737	0.956426	0.267283	-0.968365		0.585833	0.400046		0.264863	0.990609	0.80042	0.999984	0.909457	-0.494446	0.734274	0.920046		-0.927075	-0.82136	-0.961468	-0.993571	0.301513	0.170982	0.954105	0.0729961	0.21291	-0.977829	0.956929	-0.832157		0.948463	0.214541	0.999633	-0.84081
	MAPK3	-0.114772	-0.564067	-0.405668	-0.370717	0.155597	-0.345119	0.723145	0.136592	0.284129		-0.219836	-0.0215082	0.33786	-0.0701737	-0.00343377	-0.627603	0.485474	0.445685		-0.731496	0.139086	0.191888	-0.396484	0.644197	-0.76107	-0.00485865	-0.101571	0.184048	0.105394	-0.280334	-0.0479138	0.220173	0.187017	-0.668895	-0.643964	0.729863	-0.406047	0.551179	-0.628828	-0.101411	-0.00070727	-0.304808	-0.647138	0.456972	-0.565845	-0.14947	-0.288762	-0.498447
	MAPKAPK2	-0.117568	0.130095	0.494659	0.513177	-0.372935	0.349871	0.322829	-0.236058	0.443394	0.385363	0.470479	-0.0668797	0.103298	0.602372	-0.437592	0.366691	-0.164272	-0.524771	0.385363	0.196287	-0.0121233	0.0895264	0.400817	0.00283123	0.691576	0.400955	0.0501573	0.0670227	0.0717178	-0.179808	0.194139	0.0711447	-0.626698	0.414814	0.0181372	0.0910916	0.335232	0.109926	0.476323	-0.113158	0.197635	-0.238197	-0.1822	-0.219743	-0.0868092	-0.239655	0.170773	-0.192623
	MTOR	0.458318	-0.0367871	0.0782313	0.290353	0.212898	0.196573	0.294493	-0.0779681	-0.25946		-0.110894	-0.264245	0.454676	0.486247	-0.0590538	-0.195864	-0.306031	-0.279843		-0.170737	0.307235	0.00179628	0.413032	-0.0978518	0.459782	0.0119904	-0.250672	0.07441	0.0885357	-0.278587	0.598183	-0.073294	-0.273763	0.310414	0.0835209	0.0589431	0.0819792	-0.367326	0.614513	-0.0824942	0.638113	-0.0885129	-0.246577	-0.699185	-0.143824	0.0650822	0.282465	-0.259631
	NDC1	0.282962	0.030904	-0.117161	0.499561	-0.169643	-0.00640415	0.18099	0.0512812	0.252192	0.327557	0.0742979	0.289158	0.803572	0.12305	-0.291713	0.0590247	0.161137	-0.294159	0.327557	-0.206723	-0.115681	0.0726283	-0.0629441	0.0640821	0.249885	0.323701	-0.0443998	-0.0452944	0.411532	0.274483	-0.20422	0.137831	-0.168941	0.372705	-0.448282	0.0872027	0.107191	0.224641	0.403672	-0.193852	0.300682	0.14509	0.232352	-0.0406066	0.15145	0.0379878	0.555159	-0.112628
	NUP107	-0.466771	0.287872	-0.0421857	0.33005	-0.260451	0.215169	-0.47988	0.025194	0.309815	-0.988043	-0.33612	0.452314	-0.190466	0.155169	-0.210965	0.324628	-0.149442	-0.329703	-0.988043	0.424053	0.0876141	0.171317	0.31107	-0.408172	0.465541	0.0904868	0.362303	-0.215899	0.125918	0.298586	0.159485	0.158203	-0.014034	0.991794	0.524828	-0.255513	0.304258	-0.263435	0.808454	-0.186856	0.264508	-0.130671	0.482934	-0.161009	0.43331	-0.24586	0.235011	0.532117
	NUP133	-0.226543	-0.299631	0.314296	0.637313	0.301505	-0.0563263	-0.113583	0.286728	0.0316529	0.294785	0.0643521	0.0523347	0.508233	0.345192	-0.530783	-0.000466496	0.0726783	-0.387473	0.294785	-0.279775	0.426646	0.37004	0.287834	0.263286	0.373231	0.308135	0.278233	0.0355879	0.808669	0.432993	-0.0598825	-0.175585	-0.383786	0.197786	-0.109889	0.396701	0.309612	0.450057	0.260026	-0.131232	-0.178726	-0.14124	-0.18067	0.0844524	0.39486	-0.267355	0.753715	-0.296581
	NUP153	-0.305954	-0.513709	-0.39401	-0.320674	0.118045	-0.0892543	0.220501	0.100161	-0.361154	-0.979984	-0.239252	0.21772	0.412078	-0.0579622	0.182462	-0.310725	0.201698	0.491317	-0.979984	-0.348836	-0.0875849	0.210844	-0.258679	0.497836	-0.732772	-0.157495	-0.523582	0.518666	-0.1123	-0.121948	0.251746	0.457387	0.547743	-0.641191	-0.394719	0.423646	-0.0396492	0.0271794	-0.47806	0.488484	0.376295	0.432233	0.238382	-0.0937209	-0.453249	0.490362	-0.132848	-0.127296
	NUP155	0.434326	-0.229963	-0.0439924	0.388583	0.464765	-0.180955	0.20877	0.140197	-0.429868	0.105714	0.0625733	-0.34881	0.770078	0.194643	-0.304782	-0.326986	-0.270801	-0.344411	0.105714	-0.573671	0.182869	0.107291	0.0244919	0.139105	0.176858	0.106501	-0.218828	0.0384545	0.68812	0.0112957	0.0393909	-0.288736	-0.369244	0.0023267	-0.231888	0.153429	-0.0531522	0.0953108	0.148416	-0.274249	0.122708	-0.131181	-0.249498	-0.371901	0.0616098	-0.102648	0.766921	-0.41465
	NUP160	-0.544871	-0.290019	-0.087654	-0.357924	0.248411	-0.328482	-0.391472	0.102392	-0.364136	-0.338202	-0.480794	-0.0121865	-0.600592	-0.250733	0.0886181	-0.0356005	-0.1582	0.185729	-0.338202	0.128643	0.127973	0.33463	-0.0549174	-0.02634	-0.189293	-0.354576	0.373567	-0.250169	0.106587	0.396339	0.269666	0.0242816	0.243989	0.108645	0.7094	0.015337	-0.217688	-0.242856	0.0613112	-0.0705825	-0.0987733	-0.222294	0.0293447	-0.0404293	0.127142	-0.317324	-0.209003	0.466163
	NUP188	0.0781396	-0.000339813	0.549081	0.56587	-0.226161	0.237081	0.458287	-0.0387282	0.474278	0.557796	0.397962	-0.126059	0.287879	0.550804	-0.401984	0.0735269	-0.0850094	-0.425939	0.557796	-0.0375962	0.200616	0.0851084	0.373271	0.0592719	0.676697	0.487005	0.215396	-0.0257064	0.111113	-0.184814	0.281752	-0.0602149	-0.54505	0.301832	-0.137185	0.287166	0.178559	0.125593	0.427189	-0.207027	0.226168	-0.170584	-0.360454	-0.263135	-0.131172	-0.204254	0.185693	-0.385967
	NUP205	-0.271069	0.364342	0.0251833	0.0949711	-0.126131	0.0153204	0.317829	-0.585394	0.28974	0.0354381	0.147064	-0.192611	0.192696	0.244425	-0.584698	0.1594	-0.13094	-0.84349	0.0354381	-0.202157	0.13722	-0.0990574	0.222324	-0.0610909	0.216947	-0.0465366	-0.145931	-0.151206	0.58808	-0.207214	-0.101979	0.0690902	-0.842236	0.131596	0.141163	-0.12543	0.0856263	-0.0996787	0.0924247	-0.293961	-0.0183104	-0.635102	-0.436311	-0.461331	-0.167448	-0.633031	0.147806	0.0212122
	NUP210	-0.681325	-0.21312	0.821653	0.322419	0.447994	0.241295	-0.521501	0.27754	0.507446	0.735453	-0.0412886	0.267003	0.0739939	0.353303	0.142343	0.309987	0.605987	0.138417	0.735453	0.228114	0.533736	0.158486	0.525309	0.242277	0.121584	-0.0612169	0.54142	0.248686	0.225766	0.674	-0.0437054	-0.149711	0.0387042	0.0170843	-0.108832	0.244498	0.610929	0.336401	0.252649	0.500566	-0.610271	0.282668	-0.00747335	0.317344	0.75569	0.350107	0.366057	-0.0949247
	NUP214	-0.514439	-0.645376	0.397577	0.281635	0.550006	-0.332127	-0.410884	0.58972	-0.414444	0.662399	0.0669797	0.0223206	0.0218861	-0.0213874	0.264438	0.370723	0.19555	0.586894	0.662399	0.330947	-0.118938	0.605836	-0.0422293	0.440628	0.157356	-0.00289937	0.405054	0.0097207	0.247521	0.773294	0.169731	-0.129947	0.400114	0.0702582	-0.0867085	0.311374	0.0899982	0.174568	0.119706	0.38277	-0.241216	0.632904	0.256152	-0.0222336	0.607458	0.476345	0.567162	-0.0804007
	NUP35	-0.73855	-0.0171259	0.186041	0.0155984	-0.452269	-0.245311	0.228391	-0.276719	0.15044	-0.0944161	0.27276	-0.0967193	-0.510839	-0.0259829	-0.44112	0.437984	-0.283821	-0.298227	-0.0944161	0.305049	-0.380076	0.32709	-0.124964	0.0555601	0.352611	0.163565	0.350472	-0.361478	0.149519	-0.0765085	0.0759753	0.229854	-0.380191	0.286862	0.402788	0.0249218	-0.191214	-0.0850604	-0.0118116	-0.288563	0.13611	-0.365977	-0.121032	-0.0897714	-0.260783	-0.620544	-0.199164	0.234241
	NUP37	-0.292108	-0.281406	0.784444	0.655577	0.308784	-0.0478276	-0.287788	0.58093	0.0557049	0.87806	0.463491	-0.279201	-0.373186	0.123763	-0.119005	0.213262	-0.0217992	0.0385742	0.87806	0.312052	0.310637	0.219224	0.301531	-0.0144032	0.79222	0.468382	0.740887	-0.300861	0.185033	0.551334	-0.140175	-0.687316	-0.189487	0.242377	-0.039618	0.158887	0.138077	0.39322	0.306023	-0.108913	-0.57072	0.143168	-0.335813	0.457257	0.59926	-0.0463564	0.459393	-0.443563
	NUP43	-0.728785	0.0464201	0.142269	0.28265	-0.474862	0.0713315	0.277422	-0.0590344	0.629827	0.849075	0.247012	0.482667	0.184605	0.179064	-0.126728	0.479852	0.492647	0.0671051	0.849075	0.272676	-0.274272	0.235771	-0.00854113	0.335165	0.173172	0.313867	0.11408	0.0502297	-0.0447683	0.30047	-0.000753619	0.498097	0.0364649	0.168892	-0.431772	0.311653	0.2077	0.179987	0.0585116	0.25586	0.249838	0.400135	0.251922	0.115421	-0.0436204	0.22756	-0.0109687	-0.00411326
	NUP50	-0.127975	-0.651784	0.462991	0.360402	0.0526367	-0.238759	0.616764	0.295047	0.0749526	0.757144	0.326989	-0.168519	0.236875	0.297171	0.0701664	0.0547473	0.16024	0.330641	0.757144	-0.0114466	-0.0940755	0.510408	-0.0200705	0.51552	0.425863	0.358576	0.370095	-0.112881	-0.0427816	0.0417138	0.603288	0.0584887	0.00552015	0.0300233	-0.336738	0.663441	-0.221898	-0.0103438	0.150596	0.0202356	0.358279	0.38986	-0.26	-0.429899	-0.166115	0.257171	0.108639	-0.420944
	NUP54	0.169186	-0.322211	0.108376	0.367777	0.0348883	0.234812	-0.266732	0.623771	-0.130457	-0.565613	-0.0835225	0.375959	0.178127	0.157824	0.330059	0.00886039	0.122692	0.581293	-0.565613	0.296936	0.0286253	0.218181	0.128729	0.0668672	0.18633	0.301998	0.160304	0.255474	-0.416017	0.318234	0.346505	0.044481	0.670911	0.275789	-0.238981	0.246984	0.255248	0.152204	0.438826	0.3615	0.311784	0.737115	0.538042	0.0870347	0.262924	0.700427	0.207643	-0.126909
	NUP58	-0.701818	0.270376	-0.710896	-0.384073	-0.333018	-0.285991	0.135924	-0.330937	-0.375746	-0.992041	-0.340639	0.195577	-0.0413469	-0.355797	-0.432206	0.0302449	-0.476727	-0.229653	-0.992041	-0.00968853	-0.336322	0.236623	-0.311441	-0.0802882	-0.437056	-0.162011	-0.475025	-0.11884	0.249235	-0.220941	0.289273	0.596634	0.151654	0.337404	0.293432	-0.170337	-0.238722	-0.412049	-0.158148	-0.0318457	0.725823	-0.0969494	0.373112	-0.58101	-0.718882	-0.346861	-0.137884	0.44896
	NUP62	0.208809	0.0259412	0.257646	0.627318	0.185416	0.343046	-0.53004	0.350273	-0.241644	-0.0715141	0.193032	0.115685	0.399363	0.276778	-0.17109	0.243654	-0.179209	-0.149698	-0.0715141	0.238188	0.106787	0.010089	0.338552	-0.146209	0.431034	0.283579	-0.017344	0.277864	0.228058	0.421545	-0.155131	-0.274847	-0.0242776	0.380597	-0.135273	-0.163523	0.571321	0.374381	0.502781	0.18357	-0.135114	0.261792	0.35834	0.119104	0.558092	0.265881	0.77578	-0.205568
	NUP85	-0.00252076	0.232494	0.30352	0.494552	0.387121	0.064073	-0.445442	0.0991736	-0.195826	0.596106	0.0582486	-0.0788251	0.307116	0.236557	-0.20299	0.457368	-0.165381	-0.344453	0.596106	0.368744	0.237132	0.103122	0.467578	-0.175706	0.578855	-0.012168	0.204391	-0.146153	0.537277	0.52469	0.113216	-0.269885	-0.287276	0.58741	0.188479	-0.242888	0.388619	-0.106787	0.685773	0.0946857	-0.161957	0.0836006	0.0536923	-0.461239	0.621296	0.00929138	0.758542	0.0248106
	NUP88	0.378029	0.763563	0.528384	0.0569318	0.500653	-0.0209502	0.0855638	0.0572841	0.023999	0.905079	0.575668	-0.648335	-0.013708	-0.0665892	0.174704	0.119634	0.0626084	0.0790398	0.905079	0.16105	0.267448	-0.635325	0.236694	-0.0226833	0.214441	-0.0214116	0.00624291	-0.117738	-0.0245535	0.0820092	-0.197393	-0.654211	-0.240647	-0.533269	-0.408897	-0.15875	0.00320978	-0.0821525	-0.228724	0.297042	-0.650165	0.270938	-0.671147	-0.326631	0.0996109	0.308926	0.103991	-0.623549
	NUP93	-0.356928	-0.672521	-0.659074	-0.157933	-0.061137	-0.0454392	-0.248245	0.279341	-0.308961	-0.92828	-0.754415	0.662776	0.259213	-0.109114	-0.0219525	-0.413271	0.0580869	0.285442	-0.92828	-0.324756	0.0630055	0.508351	-0.210446	0.175271	-0.603539	-0.0778563	-0.156773	0.337404	0.0613082	0.0990812	0.296799	0.553637	0.686582	0.0460767	0.0989398	0.326083	0.043824	0.0923106	0.00182862	0.12097	0.568364	0.162111	0.667174	0.284496	-0.131073	0.111595	0.000452181	0.352726
	POM121	-0.139702	0.21907	0.143477	-0.47509	0.335747	-0.463759	-0.0452589	-0.0161418	0.128501	0.816305	-0.197161	-0.287812	-0.567236	-0.479093	0.423464	0.0322558	0.251447	0.320968	0.816305	0.230563	0.201307	-0.117612	-0.0742478	-0.107863	-0.0878491	-0.41147	0.55017	-0.66751	-0.112773	0.253114	0.117573	-0.265328	0.142454	-0.139633	0.288691	-0.114806	-0.501927	-0.48501	-0.231491	-0.0425234	-0.418156	0.0235623	-0.45722	-0.213963	0.128025	-0.0828855	-0.480493	0.219777
	POM121C	0.500822	-0.237305	-0.0179395	-0.269525	0.0813116	-0.237349	0.705637	-0.151626	0.270815	0.827842	0.371506	-0.3423	0.459413	-0.0983494	0.396712	-0.271442	0.428557	0.323841	0.827842	-0.516452	-0.350451	-0.184646	-0.485242	0.440987	-0.387536	-0.0729664	-0.344027	0.104409	-0.193741	-0.366753	-0.319229	-0.0679479	-0.0906689	-0.780023	-0.696711	0.247821	-0.424342	0.194774	-0.802566	-0.0416203	-0.189731	0.120159	-0.394141	0.269807	-0.298607	0.310464	-0.227104	-0.431947
	PTGES3	-0.755052	-0.171943	0.205555	-0.407281	0.219651	-0.210498	0.254033	-0.0940834	-0.0415469	0.375108	0.13758	-0.330794	-0.675671	-0.0602181	0.0788382	-0.0652564	0.126524	0.257468	0.375108	-0.0820526	0.13551	0.0883095	-0.0314956	0.388959	-0.338872	-0.205081	-0.0151467	0.0813992	-0.0778292	-0.140902	0.176299	0.000476739	-0.0130017	-0.744658	0.00846339	0.324629	-0.177038	-0.085839	-0.629857	0.281447	-0.30102	-0.050091	-0.525993	-0.00604647	-0.367476	-0.0381445	-0.448428	-0.208369
	RAE1	0.225831	0.511196	0.270764	0.0194736	0.354003	0.133571	-0.0364982	0.0277269	0.292051	0.967661	-0.143148	-0.231525	-0.0302688	0.0360658	0.0781319	-0.240644	0.147885	-0.179506	0.967661	-0.00369415	0.841033	-0.478193	0.529524	-0.347557	0.219485	-0.0939794	0.334459	-0.325473	-0.00460495	0.0223724	0.207588	-0.463158	-0.172972	-0.0103013	0.0590689	-0.0990905	0.0265275	-0.294733	0.29214	-0.0100685	-0.318708	-0.092287	-0.617156	-0.280782	0.137853	-0.051284	-0.147042	-0.198346
	RANBP2	-0.0420949	0.02148	0.146692	0.430493	-0.572196	0.232238	-0.224904	0.292767	0.0386446	-0.435687	0.389784	0.0642391	-0.272652	-0.105064	-0.491555	-0.114037	-0.476246	-0.285997	-0.435687	0.0451734	-0.17664	-0.145111	-0.142567	-0.381543	0.416603	0.710001	0.501243	-0.0359827	-0.15285	-0.142662	-0.582685	-0.312799	-0.132966	0.245086	0.0426905	-0.170066	0.0822626	0.654009	-0.0742841	-0.511419	-0.12847	-0.315479	0.170072	0.756055	-0.000347889	-0.475588	0.0522962	-0.177947
	RLN1	-0.396235	0.117087	0.512021	0.217752	-0.14558	0.398873	-0.0688602	0.0894517	0.232365	0.456887	0.388692	0.142854	-0.351374	0.392058	0.0891261	0.595049	0.15802	0.293952	0.456887	0.722155	0.0273906	0.142068	0.462114	0.195085	0.319707	0.198488	0.0826684	0.323257	-0.44691	0.182086	0.443852	0.18405	0.16878	-0.00176971	-0.119938	0.185744	0.51053	0.0174462	0.264449	0.727093	0.0117255	0.544574	0.0999826	-0.0600723	-0.00726762	0.507201	-0.135782	-0.180246
	RPA1	-0.324349	0.467488	0.133157	-0.445037	0.316842	0.0856271	0.234145	-0.706716	0.147233		-0.0472896	-0.290734	-0.0450504	0.293657	-0.199082	0.355814	0.0660382	-0.414951		0.111679	0.347534	-0.0880259	0.512222	0.152534	-0.285922	-0.646491	-0.49741	0.172413	0.336283	-0.108718	0.34135	0.354591	-0.497851	-0.300498	0.337258	-0.10447	0.324337	-0.548762	0.0200334	0.566674	-0.153678	-0.246102	-0.616063	-0.956483	-0.381088	-0.125271	-0.117705	0.140964
	RPA2	0.601334	0.0636212	-0.460315	-0.428225	-0.099908	-0.229229	0.571584	-0.499841	0.152712	0.225123	-0.144017	-0.195692	0.331157	-0.165134	0.405783	-0.257384	0.176225	-0.0619537	0.225123	-0.433894	-0.399653	-0.290992	-0.446962	-0.0784369	-0.279397	-0.371972	-0.329819	-0.267655	-0.132433	-0.488065	-0.161059	0.0992184	-0.207143	-0.0236607	-0.0985769	-0.229857	-0.565958	-0.372561	-0.208135	-0.47024	0.204778	-0.277885	-0.137873	-0.528657	-0.198953	-0.0459534	-0.286392	0.228932
	RPA3	0.00208698	-0.272802	0.302448	0.591164	0.462381	-0.200067	-0.133129	0.269126	-0.317628	0.529674	0.198638	-0.163491	0.573485	0.253266	-0.190864	0.335493	-0.0889469	-0.140327	0.529674	0.0873996	0.00803608	0.40943	0.17584	0.218936	0.526135	0.126366	0.160944	-0.0903516	0.668908	0.537779	0.139101	-0.21616	-0.247494	0.390314	-0.0949169	0.127433	0.175593	0.097487	0.462094	0.0171871	-0.0364265	0.217596	0.0153305	-0.416647	0.514632	0.10048	0.923122	-0.202925
	RPS19BP1	0.16139	0.533509	-0.447018	-0.0632587	-0.532508	0.0490357	0.571901	-0.302102	0.300003	-0.929066	0.0835263	-0.103011	0.0527081	-0.0678296	-0.45616	-0.387685	-0.343202	-0.470264	-0.929066	-0.353659	0.0136352	-0.288751	-0.1175	-0.244728	0.0306422	0.284717	-0.297444	-0.163697	-0.0774782	-0.658069	-0.0197433	0.108367	-0.318285	-0.0541593	-0.0391485	-0.0387937	-0.281446	-0.10081	-0.157937	-0.465792	0.432914	-0.448651	-0.290511	-0.109585	-0.7298	-0.51868	-0.37867	-0.126569
	SEC13	-0.532385	0.558017	0.172133	-0.159336	0.0116001	0.339492	0.0272393	-0.238865	0.591977	-0.411605	0.0762047	0.129309	-0.123453	0.188832	-0.131422	0.078894	0.358649	-0.0903249	-0.411605	0.0288269	0.461403	-0.25354	0.401684	0.165726	-0.317616	-0.102198	-0.220411	0.39454	-0.0471749	-0.0479063	-0.00931332	0.167432	-0.0747694	-0.577802	-0.247829	0.137226	0.436381	0.112724	-0.27848	0.593487	-0.279227	0.0674048	-0.278088	0.247456	-0.230647	0.147444	-0.290017	-0.212438
	SERPINH1	0.632857	0.251241	0.373329	-0.384656	0.551648	-0.0522444	-0.143499	-0.262479	-0.158309	0.967661	0.17561	-0.661657	-0.52676	-0.0190133	0.4264	0.176782	-0.0135714	0.0588378	0.967661	0.210226	0.149102	-0.315119	0.204683	-0.104419	-0.0101665	-0.53662	0.0068018	-0.127926	-0.0992923	-0.00993639	-0.011073	-0.498828	-0.299558	-0.336298	0.309289	-0.343819	-0.077444	-0.33154	-0.174676	0.143731	-0.724251	-0.209527	-0.567142	-0.234479	0.245991	0.0298475	-0.181444	-0.0200815
	SIRT1	-0.184117	0.377509	0.524975	-0.111926	0.662322	-0.209781	-0.279916	0.170849	-0.036764	0.884744	0.1397	-0.320351	-0.344577	-0.158026	0.491578	0.474158	0.300732	0.471925	0.884744	0.613938	0.240723	-0.061382	0.293075	0.081779	0.140997	-0.350389	0.394258	-0.2758	-0.0508163	0.576541	0.314365	-0.349465	0.210676	-0.183813	-0.0396674	-0.0992121	0.0230956	-0.393822	0.0924666	0.606004	-0.535866	0.602321	-0.300085	-0.458928	0.423362	0.534157	0.0474257	-0.106779
	ST13	0.390677	0.272994	0.85151	0.575704	0.296935	0.309787	-0.0227277	0.331994	0.301221	0.95216	0.704447	-0.373831	0.17962	0.377199	-0.0100047	0.110585	0.203513	-0.021079	0.95216	0.114801	0.426572	-0.566886	0.461256	0.0779925	0.584445	0.427116	0.313255	0.117291	-0.0368268	0.19886	-0.532141	-0.697769	-0.368533	-0.24243	-0.452117	0.169873	0.369415	0.481535	0.0423508	0.160994	-0.724376	0.162288	-0.562757	0.652862	0.395937	0.231448	0.310974	-0.776351
	TNFRSF21	0.727499	0.066236	0.48792	0.42755	0.0724296	0.023143	0.279993	0.0691863	-0.362643	0.997865	0.634082	-0.659417	0.136154	0.204583	-0.133862	0.0649831	-0.536781	-0.247186	0.997865	0.0734128	-0.157751	-0.135979	0.0869061	-0.174381	0.71805	0.348463	0.010973	-0.184145	0.00231771	-0.216294	0.0552223	-0.543847	-0.492967	0.188863	-0.063058	-0.160969	-0.11928	-0.0119653	0.254433	-0.338678	-0.0210287	-0.111579	-0.376352	-0.408107	-0.0134437	-0.0991614	0.349251	-0.475051
	TPR	0.139308	-0.360636	0.0404552	0.381036	0.234606	-0.0525085	-0.199743	0.75616	0.0130591	0.998964	-0.288018	0.381201	0.424975	-0.0521109	0.268294	-0.30797	0.348411	0.524245	0.998964	-0.0800453	0.306103	0.196784	0.00983352	0.103712	0.0876296	0.297909	0.407356	-0.0339922	-0.0763028	0.456648	0.177645	-0.111837	0.63793	0.196525	-0.366471	0.396883	0.011748	0.213149	0.282005	0.0905866	0.164525	0.63602	0.298494	0.170961	0.37088	0.510635	0.297138	-0.191387
	UBB	0.465301	-0.342224	-0.375168	0.249034	0.192143	-0.0419134	-0.367049	0.537645	-0.738621	-0.999912	-0.26321	0.191202	0.480938	-0.156591	-0.0333115	-0.311096	-0.386065	0.217493	-0.999912	-0.162927	-0.0989658	0.178238	-0.19585	-0.0774927	-0.101902	0.170709	-0.209914	0.225064	0.131925	0.189384	0.0414851	-0.0417049	0.52666	0.183943	-0.115945	-0.0206249	0.0436143	0.154476	0.189733	0.0117721	0.40136	0.369796	0.612177	-0.0483797	0.119091	0.295262	0.570251	-0.0589571
	YWHAE	0.436414	-0.214655	0.0549917	0.228083	0.57259	-0.142528	-0.407582	0.621174	-0.803833	-0.846115	-0.0040009	-0.257021	0.167905	-0.170292	0.0904147	-0.190076	-0.420992	0.32727	-0.846115	0.0403292	0.12053	0.0922079	0.00159016	-0.0550503	0.0941764	0.0875549	-0.00328343	0.065633	0.126282	0.319453	0.150034	-0.447676	0.395256	-0.0499872	-0.0622898	-0.0363342	-0.00307826	0.0328298	0.143866	0.161948	-0.0302121	0.429922	0.147708	-0.270555	0.233902	0.347022	0.553515	-0.312206
	HSPA1A	-0.862745	-0.526223	0.424644	0.0523332	0.314834	-0.323192	-0.0986641	0.460652	0.0661777	0.591351	0.0193846	0.232565	-0.249668	0.0182362	0.310574	0.423402	0.572329	0.791972	0.591351	0.415462	-0.00460966	0.701663	0.01559	0.702838	-0.0459784	-0.0152264	0.510221	0.0407657	-0.0157751	0.66919	0.461049	0.2495	0.55178	-0.202472	-0.18409	0.661305	0.0623864	0.0699776	-0.0824398	0.666316	-0.109609	0.770962	0.104216	-0.000418721	0.239924	0.5501	0.0186848	-0.0591778
	CRYAB	0.753424	0.187461	0.0623058	0.454565	0.118234	0.273953	-0.11131	-0.0657058	-0.177178	0.470081	0.333536	-0.218913	0.585729	0.252436	-0.22553	0.0609989	-0.298895	-0.495974	0.470081	-0.133446	-0.0619003	-0.275146	0.153421	-0.23741	0.349119	0.159655	-0.349575	0.184486	0.32538	-0.028078	-0.379661	-0.357766	-0.472328	0.220025	-0.216129	-0.36769	0.308727	0.232696	0.278282	-0.17464	-0.13086	-0.142911	0.0441797	-0.0438446	0.299883	0.0084388	0.702773	-0.273083
	DNAJB1	-0.0805076	-0.616287	0.20744	0.153174	-0.0536024	-0.198436	0.174299	0.13704	-0.479718		0.684611	-0.249777	-0.0328141	0.178741	0.21925	0.225559	-0.302469	0.289833		0.0137623	-0.934318	0.469271	-0.736195	0.419582	0.238579	0.1311	-0.582817	0.459254	-0.0643077	-0.00499929	-0.15535	0.0616267	-0.00807558	-0.136573	-0.0309205	0.127846	-0.134913	0.351218	-0.607651	-0.110893	0.0498447	0.0513013	0.518202	0.23888	0.341822	0.163041	0.322407	-0.0797198
	HSP90AB1	-0.913034	0.394334	0.397197	0.138287	0.00914444	-0.0829943	-0.481945	-0.0335677	0.489278	0.736095	0.023447	0.334303	-0.367719	-0.0864796	-0.259465	0.749673	0.379411	-0.125082	0.736095	0.641249	0.201682	0.184685	0.319814	0.0531553	0.215855	-0.0539726	0.555675	-0.275798	0.391168	0.712382	-0.129167	0.127002	-0.0657121	0.248912	0.168596	-0.0448422	0.364741	0.0319199	0.138275	0.371778	-0.452958	0.161613	0.0428209	0.162354	0.464695	-0.135156	0.110273	0.284457
	HSPA4	0.872406	0.376246	0.220188	-0.376759	0.421645	0.199197	0.244476	-0.472779	-0.135996	0.814705	0.373238	-0.72776	-0.0974877	0.209339	0.389938	-0.0171917	-0.0175083	-0.0671328	0.814705	-0.113787	0.0632734	-0.533372	0.188817	-0.00411539	-0.174742	-0.461758	-0.523191	0.262719	-0.218184	-0.427521	-0.076452	-0.390512	-0.457674	-0.650991	-0.090476	-0.297704	0.0238867	-0.293107	-0.302708	0.220875	-0.526054	-0.218962	-0.625557	-0.366383	-0.103957	0.212799	-0.185163	-0.31866
	HSPA8	0.851443	-0.244856	0.19197	0.346053	0.476924	-0.0707517	-0.0573715	0.561556	-0.347736	0.764692	0.24246	-0.160591	0.524601	0.00765054	0.422645	-0.0321239	0.102288	0.54272	0.764692	0.0351577	-0.102499	0.0471716	-0.0719806	0.19367	0.155227	0.157691	-0.0579501	0.139318	-0.0899375	0.33433	0.0633535	-0.346448	0.379786	-0.105018	-0.577089	0.127695	0.0103572	0.123717	0.0967857	0.282963	-0.0327256	0.760653	0.155118	-0.243247	0.338475	0.786219	0.548835	-0.476968
	HSPH1	0.711707	0.235887	0.298439	0.0366432	0.272836	0.433566	0.18893	-0.393221	-0.176422	0.993317	0.530143	-0.670257	0.161849	0.488165	0.0518518	0.0184856	-0.277025	-0.37527	0.993317	-0.129505	0.0790564	-0.470892	0.355981	-0.0868235	0.160521	-0.142132	-0.570024	0.42245	-0.0692023	-0.436137	-0.103937	-0.430748	-0.671198	-0.357247	-0.0941559	-0.293711	0.291304	0.0176552	-0.000698395	0.0947682	-0.376959	-0.333276	-0.498133	-0.235846	-0.0450281	0.0862269	0.163405	-0.451676
	EEF1A1	0.0849334	0.0207056	0.0858019	0.0877366	0.198443	-0.0540383	-0.388277	-0.0739772	-0.487068	-0.256696	-0.0104239	-0.345027	-0.296731	0.0161358	-0.339758	0.104033	-0.625301	-0.468999	-0.256696	0.106849	0.0844079	0.052386	0.166335	-0.325337	0.315731	-0.0981663	0.105132	-0.186102	0.403736	0.086357	-0.032702	-0.332136	-0.405632	0.347409	0.648006	-0.360494	0.0480342	-0.0816273	0.382778	-0.326298	-0.209974	-0.543359	-0.113685	-0.173581	0.225738	-0.566673	0.315246	0.178018
	CTDSP2	-0.161237	0.386071	-0.0215111	-0.402809	0.026753	-0.18775	-0.029972	-0.20968	-0.26673	-0.390182	0.317011	-0.429712	-0.514172	-0.446943	-0.103141	0.0127817	-0.294489	-0.050364	-0.390182	0.012586	-0.217624	-0.326728	-0.279194	-0.101853	-0.301766	-0.147846	-0.238398	-0.0595436	-0.0157957	-0.21677	-0.454235	-0.241112	-0.128676	-0.609382	0.0117453	-0.344234	-0.219121	0.00298534	-0.752634	0.0165737	-0.446817	-0.198419	-0.281944	0.210027	-0.294861	-0.232992	-0.254339	-0.114603
	DCTN1	0.424245	-0.254973	0.0491444	0.147806	-0.223178	0.342476	-0.0067395	0.0272477	0.355456	1	0.148164	0.140752	0.198749	0.20468	0.142825	-0.302989	0.291068	-0.0623001	1	-0.424343	-0.0973839	-0.224195	-0.151331	-0.00980622	-0.0851262	0.206363	-0.133888	0.33387	-0.218541	-0.206481	-0.657895	-0.184123	-0.176656	-0.110827	-0.269756	0.0307412	0.147465	0.647961	-0.246847	-0.334665	-0.365628	-0.308211	0.0729238	0.842041	0.265085	-0.0174107	-0.0045689	-0.142234
	DNAJC3	0.326336	0.103829	-0.280841	-0.659293	0.180512	0.0618841	0.338504	-0.371089	-0.466571	-0.902841	-0.121355	-0.295395	-0.224198	0.0257136	0.354877	-0.196383	-0.114304	0.267029	-0.902841	-0.109069	-0.0261771	-0.174123	-0.00267645	0.145709	-0.596826	-0.503205	-0.697925	0.370129	-0.40154	-0.511928	0.479199	0.24672	0.181992	-0.653879	0.0219083	-0.0196805	-0.12751	-0.69994	-0.304302	0.456847	0.252419	0.0814036	-0.181138	-0.707609	-0.63753	0.337583	-0.511757	-0.0294001
	INS	-0.576934	-0.79838	0.318293	0.386211	0.0634173	-0.225208	0.363019	0.471839	0.118176	0.294785	0.171151	0.23325	0.266991	0.318818	-0.102972	0.0207873	0.440115	0.444949	0.294785	-0.181868	-0.00244179	0.781194	-0.0771253	0.862528	0.0585667	0.404	0.256421	0.250257	0.189153	0.327826	0.36332	0.307231	0.216469	-0.232957	-0.456575	1	0.0477974	0.450439	-0.150887	0.26357	0.2056	0.453082	-0.0165337	0.140269	-0.0668692	0.272513	0.214911	-0.399873
[truncated: 96 more columns]

## Sheet: Dataset 2 (T2D patients)
		Supplementary Table S2-4. Pearson's correlations between expression levels of genes in T2D patients from Dataset 2
		Significant correlations at P≤0,05 are highlighted in red.
	Gene	ANPEP	CHAC1	CHAC2	CTH	G6PD	GCLC	GCLM	GGCT	GGT1	GGT2	GGT5	GGT6	GGT7	GSR	GSS	IDH1	IDH2	LAP3	OPLAH	PGD	ASNS	ATF3	ATF4	ATF6	BID	CALR	CCL2	DDIT3	CKAP4	CREB3L4	CREB3L1	CREB3L2	C5orf41	TM7SF4	DNAJB11	DNAJC3	EDEM1	EDEM2	EIF2AK3	EIF2S1	EIF2S2	EIF2S3	ERN1	ERP27	PPP1R15A	HERPUD1	HSPA5	HYOU1
	ANPEP	1	-0.302725	0.653351	0.365199	-0.00639745	0.513546	-0.2277	-0.116035	0.762984	0.143687	0.977377	-0.499013	0.157686	0.463167	-0.422002	-0.690798	0.54799	0.454893	0.113661	-0.398827	0.0658668	0.500515	0.0558399	-0.384779	0.14692	0.554266	0.958034	0.641376	-0.273559	0.134053	0.455989	0.47422	-0.610949	-0.0313696	0.671864	0.526123	-0.00224852	0.210802	0.589747	-0.359381	-0.337289	0.0807406	0.184772	0.647235	-0.0279889	0.838058	0.125287	-0.813626
	CHAC1	-0.302725	1	-0.392128	-0.821717	-0.192479	-0.369048	0.934829	0.453777	0.555156	-0.613943	-0.234754	-0.25283	-0.461316	-0.198319	0.698591	0.635869	-0.706112	-0.39173	-0.589765	0.121472	0.672348	-0.440471	0.176136	-0.567559	-0.856953	-0.792987	0.490373	-0.146018	0.982687	0.728918	-0.51296	0.0710347	0.523821	0.516002	0.160541	-0.88337	0.865166	-0.00254024	0.490588	0.959207	0.102261	-0.994283	0.662842	-0.236028	0.888771	0.0278227	0.126314	0.131447
	CHAC2	0.653351	-0.392128	1	0.150862	-0.222216	0.954841	-0.64324	-0.456502	-0.11043	-0.434132	0.612829	-0.849618	-0.568315	-0.296621	-0.830746	-0.713539	0.526411	0.17046	-0.461205	-0.466868	-0.221661	-0.243173	-0.299927	-0.192043	0.205531	0.140022	0.595162	0.123909	-0.288591	-0.418869	0.314874	0.172841	-0.267616	-0.148877	0.0184353	0.177228	-0.282113	-0.0416852	0.186571	-0.573086	-0.148717	-0.1877	-0.284369	-0.780545	-0.388415	0.558861	0.458959	-0.44366
	CTH	0.365199	-0.821717	0.150862	1	-0.0257152	0.026838	-0.379751	-0.0659041	0.167164	0.0425695	0.406398	0.34247	0.540077	0.450274	-0.54528	-0.19794	0.899856	0.793256	0.012303	0.418064	-0.0134819	0.632438	-0.281438	0.694848	0.803279	0.756751	-0.624011	0.607771	-0.64232	-0.446207	0.907939	-0.252548	-0.905892	-0.831741	0.172082	0.690918	-0.719678	-0.283134	-0.450347	-0.435878	0.399487	0.803609	-0.524937	0.415442	-0.522502	0.359328	0.329568	0.0718459
	G6PD	-0.00639745	-0.192479	-0.222216	-0.0257152	1	-0.00510786	-0.157962	0.596469	-0.319163	0.999775	-0.186976	-0.00688179	0.476204	-0.111675	0.263772	0.258291	0.0204803	0.271116	0.998675	0.100227	0.0503597	0.331434	0.905079	-0.090595	0.3864	-0.156816	-0.211124	-0.391	-0.0860264	0.0673543	-0.0458253	0.757859	0.101266	0.00765371	0.327046	0.0653765	0.143551	-0.387601	0.0767372	0.0223308	-0.0284251	0.149058	0.3673	0.820725	-0.242649	-0.00889082	-0.694408	0.0417191
	GCLC	0.513546	-0.369048	0.954841	0.026838	-0.00510786	1	-0.686025	-0.305772	-0.358311	-0.245217	0.426897	-0.896554	-0.585099	-0.508573	-0.766195	-0.559834	0.449072	0.14982	-0.274455	-0.411852	-0.198828	-0.346223	-0.106634	-0.19577	0.246667	-0.0791305	0.405466	-0.118564	-0.210996	-0.452095	0.223173	0.304511	-0.111923	-0.138417	-0.0293682	0.0207518	-0.220958	-0.221513	0.139097	-0.509108	-0.0804151	-0.280854	-0.224252	-0.556508	-0.447832	0.475178	0.348729	-0.303481
	GCLM	-0.2277	0.934829	-0.64324	-0.379751	-0.157962	-0.686025	1	0.533663	0.870449	-0.4684	-0.120299	0.478923	0.418454	0.441098	0.836925	0.593405	-0.59035	-0.138224	-0.441437	0.313448	0.692871	0.198188	0.204052	-0.281234	-0.717022	-0.303814	0.310112	0.272167	0.793324	0.881069	-0.27648	-0.0445361	0.151982	0.358003	0.401731	-0.489521	0.775048	0.159312	0.41053	0.906135	0.104346	-0.400732	0.697085	0.360735	0.9423	0.0204343	-0.0406505	0.0758941
	GGCT	-0.116035	0.453777	-0.456502	-0.0659041	0.596469	-0.305772	0.533663	1	0.171652	0.963754	-0.155369	0.329129	0.64801	0.136871	0.568755	0.766034	-0.0973106	0.462787	0.955236	0.627368	0.811231	0.411726	0.743458	-0.0122305	-0.0215112	-0.418165	-0.137137	0.0331282	0.584806	0.54468	0.140135	0.452577	-0.0915244	-0.138073	0.603726	-0.434894	0.557272	-0.591675	0.192676	0.741817	0.48126	-0.21952	0.665833	0.74436	0.405833	0.278708	-0.167809	0.315664
	GGT1	0.762984	0.555156	-0.11043	0.167164	-0.319163	-0.358311	0.870449	0.171652	1		0.885311	0.160269	0.649937	0.857522	0.564982	-0.151229	-0.0825816	0.28478		-0.047207	0.503281	0.638574	-0.00772871	-0.42159	-0.69134	0.479933	0.651785	0.939227	0.401499	0.884658	0.300807	0.102627	-0.712265	0.29239	0.753179	0.207841	0.622815	0.451477	0.675805	0.493961	-0.199985	-0.102454	0.608445	0.243543	0.92681	0.70948	0.127882	-0.578086
	GGT2	0.143687	-0.613943	-0.434132	0.0425695	0.999775	-0.245217	-0.4684	0.963754		1	-0.0784182	0.256747	0.844142	0.282778	0.438174	0.172971	0.00497609	0.207641	0.999542	-0.341979	-0.377242	0.624111	0.996801	-0.585008	0.538588	0.192356		-0.357438	-0.642821	0.564386	-0.105035	0.976836	0.0669027	0.202553	0.540662	0.586348	0.275251	-0.256995	0.935401	-0.400767	-0.654246	0.718069	0.939864		-0.658197	-0.0630455	-0.872128	-0.588284
	GGT5	0.977377	-0.234754	0.612829	0.406398	-0.186976	0.426897	-0.120299	-0.155369	0.885311	-0.0784182	1	-0.399716	0.165665	0.553987	-0.409696	-0.662851	0.544623	0.454067	-0.108564	-0.329493	0.131302	0.509111	-0.0949272	-0.325656	0.0743453	0.595697	0.9293	0.768347	-0.221325	0.174528	0.501396	0.309476	-0.673262	-0.0685387	0.657319	0.506339	-0.00538259	0.256648	0.562658	-0.291333	-0.273047	0.0816485	0.148469	-0.204287	0.0676932	0.84856	0.26001	-0.778849
	GGT6	-0.499013	-0.25283	-0.849618	0.34247	-0.00688179	-0.896554	0.478923	0.329129	0.160269	0.256747	-0.399716	1	0.719561	0.475457	0.476158	0.607351	-0.067501	0.191064	0.285889	0.703488	0.249094	0.438014	-0.0397968	0.588046	0.121739	0.200184	-0.632758	0.233149	0.0319446	0.155582	0.170509	-0.473363	-0.200859	-0.313043	-0.0219856	0.080643	-0.104552	-0.10042	-0.458586	0.382143	0.430048	0.505341	-0.0679874	0.512026	0.171098	-0.359916	-0.0843829	0.534683
	GGT7	0.157686	-0.461316	-0.568315	0.540077	0.476204	-0.585099	0.418454	0.64801	0.649937	0.844142	0.165665	0.719561	1	0.812916	0.439451	0.404753	0.252257	0.643554	0.827524	0.665858	0.459828	0.930842	0.495087	0.513893	0.430032	0.380707	-0.922648	0.509042	-0.0420769	0.598526	0.44707	0.260099	-0.524836	-0.42762	0.800818	0.329173	0.125448	-0.258452	0.10634	0.307947	0.328776	0.569196	0.484546	0.893467	0.218173	0.252627	-0.310535	0.0928165
	GSR	0.463167	-0.198319	-0.296621	0.450274	-0.111675	-0.508573	0.441098	0.136871	0.857522	0.282778	0.553987	0.475457	0.812916	1	0.266763	-0.1245	0.185458	0.361575	0.25361	0.100996	0.268878	0.854607	0.0239564	-0.0520706	-0.0410344	0.698135	0.287229	0.837138	-0.107922	0.506951	0.337492	0.0201299	-0.592682	-0.0162889	0.64374	0.537768	0.109557	0.399616	0.336049	0.124088	-0.156293	0.435983	0.286545	0.517489	0.378433	0.36327	-0.0970022	-0.434274
	GSS	-0.422002	0.698591	-0.830746	-0.54528	0.263772	-0.766195	0.836925	0.568755	0.564982	0.438174	-0.409696	0.476158	0.439451	0.266763	1	0.623682	-0.781052	-0.334732	0.465186	0.161168	0.396792	0.152327	0.538173	-0.353258	-0.603721	-0.380159	0.108134	-0.144243	0.627017	0.79737	-0.572652	0.203478	0.466399	0.554971	0.262655	-0.410945	0.755383	0.198579	0.346929	0.771567	-0.124481	-0.277271	0.73462	0.954334	0.737775	-0.321818	-0.545674	0.097916
	IDH1	-0.690798	0.635869	-0.713539	-0.19794	0.258291	-0.559834	0.593405	0.766034	-0.151229	0.172971	-0.662851	0.607351	0.404753	-0.1245	0.623682	1	-0.350523	0.108548	0.20271	0.790969	0.634768	-0.00606989	0.344859	0.31091	-0.136789	-0.610232	-0.630919	-0.232378	0.638425	0.315473	-0.0765235	-0.120451	0.205827	-0.173804	0.0202078	-0.666279	0.376692	-0.572405	-0.264083	0.809704	0.666318	-0.217604	0.309877	0.565115	0.372374	-0.24991	-0.00985802	0.776459
	IDH2	0.54799	-0.706112	0.526411	0.899856	0.0204803	0.449072	-0.59035	-0.0973106	-0.0825816	0.00497609	0.544623	-0.067501	0.252257	0.185458	-0.781052	-0.350523	1	0.825998	-0.0253003	0.256279	-0.0105022	0.445102	-0.236222	0.533778	0.821286	0.594349	-0.734675	0.500805	-0.601536	-0.54695	0.932459	-0.0520826	-0.874363	-0.825185	0.201281	0.574372	-0.684974	-0.416579	-0.320177	-0.538398	0.378648	0.560449	-0.505301	0.290713	-0.621643	0.571727	0.452979	-0.0375054
	LAP3	0.454893	-0.39173	0.17046	0.793256	0.271116	0.14982	-0.138224	0.462787	0.28478	0.207641	0.454067	0.191064	0.643554	0.361575	-0.334732	0.108548	0.825998	1	0.177931	0.590578	0.485512	0.693297	0.156247	0.459043	0.663102	0.363334	-0.282336	0.576154	-0.187827	-0.106729	0.927947	0.155898	-0.882573	-0.796522	0.567207	0.300658	-0.270338	-0.626683	-0.137309	-0.0232788	0.591775	0.397684	-0.0501836	0.662603	-0.241262	0.692697	0.337076	0.101542
	OPLAH	0.113661	-0.589765	-0.461205	0.012303	0.998675	-0.274455	-0.441437	0.955236		0.999542	-0.108564	0.285889	0.827524	0.25361	0.465186	0.20271	-0.0253003	0.177931	1	-0.370272	-0.405106	0.60017	0.998764	-0.609293	0.512833	0.162559		-0.385549	-0.619336	0.58912	-0.135094	0.96991	0.0970787	0.232107	0.514946	0.561555	0.30423	-0.227619	0.924268	-0.372846	-0.676842	0.696669	0.949774		-0.635103	-0.0932309	-0.886541	-0.563533
	PGD	-0.398827	0.121472	-0.466868	0.418064	0.100227	-0.411852	0.313448	0.627368	-0.047207	-0.341979	-0.329493	0.703488	0.665858	0.100996	0.161168	0.790969	0.256279	0.590578	-0.370272	1	0.627263	0.292267	0.0385225	0.722858	0.323595	-0.153346	-0.671501	0.188664	0.257674	-0.00942639	0.52491	-0.338642	-0.384869	-0.710539	0.0928479	-0.273537	-0.0937143	-0.74065	-0.52429	0.500824	0.927269	0.196876	-0.075164	0.433911	0.047859	0.0523643	0.35249	0.785603
	ASNS	0.0658668	0.672348	-0.221661	-0.0134819	0.0503597	-0.198828	0.692871	0.811231	0.503281	-0.377242	0.131302	0.249094	0.459828	0.268878	0.396792	0.634768	-0.0105022	0.485512	-0.405106	0.627263	1	0.328367	0.308502	-0.0373266	-0.260297	-0.355309	0.127696	0.406361	0.755459	0.628272	0.304137	0.149816	-0.292772	-0.198855	0.645151	-0.529357	0.596448	-0.476166	0.30435	0.832056	0.578068	-0.415352	0.6033	0.31922	0.647508	0.548255	0.339094	0.216499
	ATF3	0.500515	-0.440471	-0.243173	0.632438	0.331434	-0.346223	0.198188	0.411726	0.638574	0.624111	0.509111	0.438014	0.930842	0.854607	0.152327	-0.00606989	0.445102	0.693297	0.60017	0.292267	0.328367	1	0.343559	0.112642	0.354311	0.648578	0.0598869	0.699544	-0.234482	0.330113	0.559364	0.294118	-0.723089	-0.288779	0.755897	0.584826	-0.0137433	-0.00969066	0.199999	0.0410681	0.050024	0.570272	0.274383	0.861628	0.0814002	0.475306	-0.206184	-0.287415
	ATF4	0.0558399	0.176136	-0.299927	-0.281438	0.905079	-0.106634	0.204052	0.743458	-0.00772871	0.996801	-0.0949272	-0.0397968	0.495087	0.0239564	0.538173	0.344859	-0.236222	0.156247	0.998764	0.0385225	0.308502	0.343559	1	-0.400537	0.000126761	-0.308392	0.09662	-0.277843	0.267785	0.468658	-0.215732	0.862946	0.201994	0.277299	0.551389	-0.15064	0.543325	-0.239041	0.423959	0.340987	-0.126391	-0.157509	0.726955	0.836663	0.178893	0.115941	-0.696164	-0.110425
	ATF6	-0.384779	-0.567559	-0.192043	0.694848	-0.090595	-0.19577	-0.281234	-0.0122305	-0.42159	-0.585008	-0.325656	0.588046	0.513893	-0.0520706	-0.353258	0.31091	0.533778	0.459043	-0.609293	0.722858	-0.0373266	0.112642	-0.400537	1	0.693037	0.233063	-0.931396	0.0794895	-0.386621	-0.633905	0.599808	-0.64352	-0.434954	-0.867086	-0.397884	0.184819	-0.73981	-0.543605	-0.924428	-0.177333	0.737664	0.623397	-0.725729	0.0666781	-0.541413	-0.213342	0.390823	0.736598
	BID	0.14692	-0.856953	0.205531	0.803279	0.3864	0.246667	-0.717022	-0.0215112	-0.69134	0.538588	0.0743453	0.121739	0.430032	-0.0410344	-0.603721	-0.136789	0.821286	0.663102	0.512833	0.323595	-0.260297	0.354311	0.000126761	0.693037	1	0.463593	-0.913246	0.0499591	-0.743403	-0.722047	0.696496	-0.00858046	-0.571215	-0.787522	-0.076368	0.572992	-0.80086	-0.515061	-0.613416	-0.599044	0.36502	0.748341	-0.597751	0.888597	-0.863337	0.106823	0.0497434	0.24195
	CALR	0.554266	-0.792987	0.140022	0.756751	-0.156816	-0.0791305	-0.303814	-0.418165	0.479933	0.192356	0.595697	0.200184	0.380707	0.698135	-0.380159	-0.610232	0.594349	0.363334	0.162559	-0.153346	-0.355309	0.648578	-0.308392	0.233063	0.463593	1	0.0823362	0.654461	-0.7649	-0.214536	0.510406	-0.137036	-0.685758	-0.278019	0.20048	0.953296	-0.564889	0.395882	-0.0686475	-0.60652	-0.260362	0.807285	-0.366282	0.192419	-0.338566	0.224797	-0.0194068	-0.459978
	CCL2	0.958034	0.490373	0.595162	-0.624011	-0.211124	0.405466	0.310112	-0.137137	0.651785		0.9293	-0.632758	-0.922648	0.287229	0.108134	-0.630919	-0.734675	-0.282336		-0.671501	0.127696	0.0598869	0.09662	-0.931396	-0.913246	0.0823362	1	0.388397	0.360257	0.66882	-0.406782	0.470297	0.0450763	0.820449	0.544109	0.0136877	0.741533	0.580117	0.942297	0.0752241	-0.635688	-0.588865	0.637232	-0.747906	0.676518	0.681196	-0.0222358	-0.897964
	DDIT3	0.641376	-0.146018	0.123909	0.607771	-0.391	-0.118564	0.272167	0.0331282	0.939227	-0.357438	0.768347	0.233149	0.509042	0.837138	-0.144243	-0.232378	0.500805	0.576154	-0.385549	0.188664	0.406361	0.699544	-0.277843	0.0794895	0.0499591	0.654461	0.388397	1	-0.0713564	0.297156	0.656361	-0.137442	-0.833952	-0.316353	0.616905	0.42803	-0.037621	0.160296	0.262858	0.0506061	0.116917	0.28185	0.080041	0.114678	0.280401	0.684197	0.427173	-0.376516
	CKAP4	-0.273559	0.982687	-0.288591	-0.64232	-0.0860264	-0.210996	0.793324	0.584806	0.401499	-0.642821	-0.221325	0.0319446	-0.0420769	-0.107922	0.627017	0.638425	-0.601536	-0.187827	-0.619336	0.257674	0.755459	-0.234482	0.267785	-0.386621	-0.743403	-0.7649	0.360257	-0.0713564	1	0.713333	-0.349132	0.107805	0.368673	0.341786	0.267023	-0.885369	0.860196	-0.170097	0.423052	0.92604	0.247325	-0.829775	0.696591	-0.0294267	0.835831	0.117741	0.152567	0.20703
	CREB3L4	0.134053	0.728918	-0.418869	-0.446207	0.0673543	-0.452095	0.881069	0.54468	0.884658	0.564386	0.174528	0.155582	0.598526	0.506951	0.79737	0.315473	-0.54695	-0.106729	0.58912	-0.00942639	0.628272	0.330113	0.468658	-0.633905	-0.722047	-0.214536	0.66882	0.297156	0.713333	1	-0.324142	0.384361	0.136014	0.563407	0.676526	-0.329666	0.910072	0.29364	0.769616	0.760437	-0.216112	-0.462213	0.924418	0.720676	0.930455	0.253323	-0.262808	-0.328772
	CREB3L1	0.455989	-0.51296	0.314874	0.907939	-0.0458253	0.223173	-0.27648	0.140135	0.300807	-0.105035	0.501396	0.170509	0.44707	0.337492	-0.572652	-0.0765235	0.932459	0.927947	-0.135094	0.52491	0.304137	0.559364	-0.215732	0.599808	0.696496	0.510406	-0.406782	0.656361	-0.349132	-0.324142	1	-0.145128	-0.95112	-0.889657	0.34037	0.406198	-0.512695	-0.513107	-0.300897	-0.218735	0.592222	0.488091	-0.351873	0.280207	-0.362883	0.635211	0.563637	0.109318
	CREB3L2	0.47422	0.0710347	0.172841	-0.252548	0.757859	0.304511	-0.0445361	0.452577	0.102627	0.976836	0.309476	-0.473363	0.260099	0.0201299	0.203478	-0.120451	-0.0520826	0.155898	0.96991	-0.338642	0.149816	0.294118	0.862946	-0.64352	-0.00858046	-0.137036	0.470297	-0.137442	0.107805	0.384361	-0.145128	1	0.0867833	0.361491	0.637751	0.0306874	0.479997	-0.0522895	0.667768	0.0409293	-0.388605	-0.239997	0.676883	0.638656	0.0854185	0.401562	-0.569327	-0.513575
	C5orf41	-0.610949	0.523821	-0.267616	-0.905892	0.101266	-0.111923	0.151982	-0.0915244	-0.712265	0.0669027	-0.673262	-0.200859	-0.524836	-0.592682	0.466399	0.205827	-0.874363	-0.882573	0.0970787	-0.384869	-0.292772	-0.723089	0.201994	-0.434954	-0.571215	-0.685758	0.0450763	-0.833952	0.368673	0.136014	-0.95112	0.0867833	1	0.727678	-0.496941	-0.553218	0.413963	0.258523	0.0993823	0.215798	-0.383453	-0.534436	0.220608	-0.358412	0.211961	-0.695282	-0.458813	0.130782
	TM7SF4	-0.0313696	0.516002	-0.148877	-0.831741	0.00765371	-0.138417	0.358003	-0.138073	0.29239	0.202553	-0.0685387	-0.313043	-0.42762	-0.0162889	0.554971	-0.173804	-0.825185	-0.796522	0.232107	-0.710539	-0.198855	-0.288779	0.277299	-0.867086	-0.787522	-0.278019	0.820449	-0.316353	0.341786	0.563407	-0.889657	0.361491	0.727678	1	0.0328065	-0.215313	0.658753	0.716518	0.673541	0.193344	-0.802834	-0.506204	0.571842	-0.174393	0.531375	-0.28115	-0.566503	-0.51881
	DNAJB11	0.671864	0.160541	0.0184353	0.172082	0.327046	-0.0293682	0.401731	0.603726	0.753179	0.540662	0.657319	-0.0219856	0.800818	0.64374	0.262655	0.0202078	0.201281	0.567207	0.514946	0.0928479	0.645151	0.755897	0.551389	-0.397884	-0.076368	0.20048	0.544109	0.616905	0.267023	0.676526	0.34037	0.637751	-0.496941	0.0328065	1	0.127196	0.510399	-0.0477921	0.697346	0.349128	-0.0393827	-0.0835139	0.723208	0.822833	0.457347	0.782357	-0.105226	-0.491439
	DNAJC3	0.526123	-0.88337	0.177228	0.690918	0.0653765	0.0207518	-0.489521	-0.434894	0.207841	0.586348	0.506339	0.080643	0.329173	0.537768	-0.410945	-0.666279	0.574372	0.300658	0.561555	-0.273537	-0.529357	0.584826	-0.15064	0.184819	0.572992	0.953296	0.0136877	0.42803	-0.885369	-0.329666	0.406198	0.0306874	-0.553218	-0.215313	0.127196	1	-0.616332	0.368376	-0.0940092	-0.748459	-0.372975	0.841524	-0.385792	0.299244	-0.516433	0.120881	-0.223508	-0.480089
	EDEM1	-0.00224852	0.865166	-0.282113	-0.719678	0.143551	-0.220958	0.775048	0.557272	0.622815	0.275251	-0.00538259	-0.104552	0.125448	0.109557	0.755383	0.376692	-0.684974	-0.270338	0.30423	-0.0937143	0.596448	-0.0137433	0.543325	-0.73981	-0.80086	-0.564889	0.741533	-0.037621	0.860196	0.910072	-0.512695	0.479997	0.413963	0.658753	0.510399	-0.616332	1	0.147962	0.767613	0.789422	-0.197	-0.752734	0.942535	0.428269	0.87992	0.174745	-0.250133	-0.222704
	EDEM2	0.210802	-0.00254024	-0.0416852	-0.283134	-0.387601	-0.221513	0.159312	-0.591675	0.451477	-0.256995	0.256648	-0.10042	-0.258452	0.399616	0.198579	-0.572405	-0.416579	-0.626683	-0.227619	-0.74065	-0.476166	-0.00969066	-0.239041	-0.543605	-0.515061	0.395882	0.580117	0.160296	-0.170097	0.29364	-0.513107	-0.0522895	0.258523	0.716518	-0.0477921	0.368376	0.147962	1	0.445132	-0.224979	-0.858159	0.0391173	0.111393	-0.318181	0.293974	-0.226128	-0.341963	-0.682514
	EIF2AK3	0.589747	0.490588	0.186571	-0.450347	0.0767372	0.139097	0.41053	0.192676	0.675805	0.935401	0.562658	-0.458586	0.10634	0.336049	0.346929	-0.264083	-0.320177	-0.137309	0.924268	-0.52429	0.30435	0.199999	0.423959	-0.924428	-0.613416	-0.0686475	0.942297	0.262858	0.423052	0.769616	-0.300897	0.667768	0.0993823	0.673541	0.697346	-0.0940092	0.767613	0.445132	1	0.28428	-0.575378	-0.5325	0.819833	0.431171	0.645126	0.50799	-0.248784	-0.782901
	EIF2S1	-0.359381	0.959207	-0.573086	-0.435878	0.0223308	-0.509108	0.906135	0.741817	0.493961	-0.400767	-0.291333	0.382143	0.307947	0.124088	0.771567	0.809704	-0.538398	-0.0232788	-0.372846	0.500824	0.832056	0.0410681	0.340987	-0.177333	-0.599044	-0.60652	0.0752241	0.0506061	0.92604	0.760437	-0.218735	0.0409293	0.215798	0.193344	0.349128	-0.748459	0.789422	-0.224979	0.28428	1	0.373706	-0.560181	0.691979	0.343156	0.833413	0.0530243	0.0513128	0.335255
	EIF2S2	-0.337289	0.102261	-0.148717	0.399487	-0.0284251	-0.0804151	0.104346	0.48126	-0.199985	-0.654246	-0.273047	0.430048	0.328776	-0.156293	-0.124481	0.666318	0.378648	0.591775	-0.676842	0.927269	0.578068	0.050024	-0.126391	0.737664	0.36502	-0.260362	-0.635688	0.116917	0.247325	-0.216112	0.592222	-0.388605	-0.383453	-0.802834	-0.0393827	-0.372975	-0.197	-0.858159	-0.575378	0.373706	1	0.0446955	-0.235234	0.0911595	-0.0896784	0.152538	0.599827	0.806603
	EIF2S3	0.0807406	-0.994283	-0.1877	0.803609	0.149058	-0.280854	-0.400732	-0.21952	-0.102454	0.718069	0.0816485	0.505341	0.569196	0.435983	-0.277271	-0.217604	0.560449	0.397684	0.696669	0.196876	-0.415352	0.570272	-0.157509	0.623397	0.748341	0.807285	-0.588865	0.28185	-0.829775	-0.462213	0.488091	-0.239997	-0.534436	-0.506204	-0.0835139	0.841524	-0.752734	0.0391173	-0.5325	-0.560181	0.0446955	1	-0.54868	0.46499	-0.600787	-0.156182	-0.182421	0.0526674
	ERN1	0.184772	0.662842	-0.284369	-0.524937	0.3673	-0.224252	0.697085	0.665833	0.608445	0.939864	0.148469	-0.0679874	0.484546	0.286545	0.73462	0.309877	-0.505301	-0.0501836	0.949774	-0.075164	0.6033	0.274383	0.726955	-0.725729	-0.597751	-0.366282	0.637232	0.080041	0.696591	0.924418	-0.351873	0.676883	0.220608	0.571842	0.723208	-0.385792	0.942535	0.111393	0.819833	0.691979	-0.235234	-0.54868	1	0.770421	0.778678	0.312353	-0.396823	-0.343615
	ERP27	0.647235	-0.236028	-0.780545	0.415442	0.820725	-0.556508	0.360735	0.74436	0.243543		-0.204287	0.512026	0.893467	0.517489	0.954334	0.565115	0.290713	0.662603		0.433911	0.31922	0.861628	0.836663	0.0666781	0.888597	0.192419	-0.747906	0.114678	-0.0294267	0.720676	0.280207	0.638656	-0.358412	-0.174393	0.822833	0.299244	0.428269	-0.318181	0.431171	0.343156	0.0911595	0.46499	0.770421	1	0.117925	0.167396	-0.673327	0.0394018
	PPP1R15A	-0.0279889	0.888771	-0.388415	-0.522502	-0.242649	-0.447832	0.9423	0.405833	0.92681	-0.658197	0.0676932	0.171098	0.218173	0.378433	0.737775	0.372374	-0.621643	-0.241262	-0.635103	0.047859	0.647508	0.0814002	0.178893	-0.541413	-0.863337	-0.338566	0.676518	0.280401	0.835831	0.930455	-0.362883	0.0854185	0.211961	0.531375	0.457347	-0.516433	0.87992	0.293974	0.645126	0.833413	-0.0896784	-0.600787	0.778678	0.117925	1	0.164476	0.00298225	-0.169787
	HERPUD1	0.838058	0.0278227	0.558861	0.359328	-0.00889082	0.475178	0.0204343	0.278708	0.70948	-0.0630455	0.84856	-0.359916	0.252627	0.36327	-0.321818	-0.24991	0.571727	0.692697	-0.0932309	0.0523643	0.548255	0.475306	0.115941	-0.213342	0.106823	0.224797	0.681196	0.684197	0.117741	0.253323	0.635211	0.401562	-0.695282	-0.28115	0.782357	0.120881	0.174745	-0.226128	0.50799	0.0530243	0.152538	-0.156182	0.312353	0.167396	0.164476	1	0.426259	-0.449926
	HSPA5	0.125287	0.126314	0.458959	0.329568	-0.694408	0.348729	-0.0406505	-0.167809	0.127882	-0.872128	0.26001	-0.0843829	-0.310535	-0.0970022	-0.545674	-0.00985802	0.452979	0.337076	-0.886541	0.35249	0.339094	-0.206184	-0.696164	0.390823	0.0497434	-0.0194068	-0.0222358	0.427173	0.152567	-0.262808	0.563637	-0.569327	-0.458813	-0.566503	-0.105226	-0.223508	-0.250133	-0.341963	-0.248784	0.0513128	0.599827	-0.182421	-0.396823	-0.673327	0.00298225	0.426259	1	0.259342
	HYOU1	-0.813626	0.131447	-0.44366	0.0718459	0.0417191	-0.303481	0.0758941	0.315664	-0.578086	-0.588284	-0.778849	0.534683	0.0928165	-0.434274	0.097916	0.776459	-0.0375054	0.101542	-0.563533	0.785603	0.216499	-0.287415	-0.110425	0.736598	0.24195	-0.459978	-0.897964	-0.376516	0.20703	-0.328772	0.109318	-0.513575	0.130782	-0.51881	-0.491439	-0.480089	-0.222704	-0.682514	-0.782901	0.335255	0.806603	0.0526674	-0.343615	0.0394018	-0.169787	-0.449926	0.259342	1
	MAPK8	0.366215	0.177138	-0.0994179	0.322704	0.408689	-0.0664422	0.368148	0.84066	0.461807	0.433869	0.358909	0.196692	0.7234	0.418346	0.203245	0.408955	0.345754	0.798513	0.406393	0.566308	0.839837	0.682655	0.532888	0.0285212	0.169237	-0.0136907	0.0856316	0.492785	0.350159	0.462805	0.560945	0.443718	-0.571673	-0.372299	0.846831	-0.0967654	0.35488	-0.541462	0.294242	0.495193	0.476727	-0.0414116	0.539571	0.674579	0.302898	0.712793	0.112676	0.0227458
	NFE2L2	-0.583752	-0.33106	-0.61708	0.320072	0.548984	-0.463165	-0.0318801	0.490176	-0.481595	0.978439	-0.628322	0.677456	0.844919	-0.0916169	0.221176	0.667015	0.11858	0.336377	0.984243	0.726223	0.0933871	0.237716	0.321741	0.695063	0.558968	-0.0898269	-0.897512	-0.29111	-0.135153	-0.253987	0.20719	-0.111148	-0.0562434	-0.50885	-0.166847	-0.0107124	-0.289646	-0.604483	-0.678149	0.145174	0.57327	0.486758	-0.190975	0.987986	-0.34301	-0.402281	-0.25414	0.752604
	PDIA6	0.773841	-0.132716	0.5032	0.15812	0.537338	0.556007	-0.215036	0.374773	0.267024	0.608938	0.654146	-0.533739	0.270257	0.132326	-0.207656	-0.280757	0.427247	0.55414	0.584644	-0.177839	0.280114	0.440729	0.5833	-0.403453	0.246587	0.102771	0.568774	0.236911	-0.0360347	0.187984	0.352659	0.845269	-0.387019	-0.0552766	0.752933	0.188451	0.217087	-0.24351	0.5659	-0.111846	-0.123379	-0.113847	0.442357	0.581621	-0.067302	0.788197	-0.117045	-0.528939
	SEC31A	0.0938615	-0.258087	-0.301715	0.406173	0.812222	-0.171525	0.0238431	0.779959	-0.0328616	0.876362	-0.000522546	0.338159	0.83693	0.231607	0.195042	0.431665	0.356026	0.721394	0.861379	0.553811	0.416425	0.677348	0.720822	0.261828	0.550522	0.0640814	-0.361119	0.0884381	-0.0501556	0.114684	0.445266	0.503154	-0.397053	-0.430207	0.548702	0.142123	0.0285478	-0.60772	-0.0693301	0.186931	0.393851	0.348559	0.290248	0.954992	-0.154565	0.27821	-0.319053	0.210087
	SRPRB	-0.251267	-0.866169	-0.109851	0.680413	0.156337	-0.0999688	-0.60567	-0.257156	-0.614163	0.790316	-0.273743	0.407469	0.356425	-0.0630343	-0.431943	-0.0459387	0.530168	0.293357	0.771405	0.317326	-0.499679	0.155104	-0.251747	0.83156	0.846013	0.463483	-0.898037	-0.106543	-0.780636	-0.785762	0.41929	-0.395701	-0.308092	-0.650447	-0.468759	0.551452	-0.897717	-0.268645	-0.860618	-0.585495	0.29206	0.855913	-0.794143	0.292887	-0.826674	-0.375706	-0.0325707	0.434493
	SSR1	0.286926	0.429425	0.267144	0.0618673	0.126799	0.336971	0.242139	0.661669	0.236856	-0.207243	0.291322	-0.192243	0.168056	-0.0538855	-0.0510453	0.36642	0.284661	0.609655	-0.236765	0.462829	0.846147	0.150101	0.275601	-0.0423628	-0.00912393	-0.38866	0.1843	0.280269	0.565175	0.286988	0.462585	0.305695	-0.363777	-0.35516	0.574641	-0.483635	0.385387	-0.676106	0.268031	0.504764	0.589788	-0.480313	0.407277	0.126682	0.29311	0.748921	0.494417	0.135998
	SYVN1	-0.039054	0.650445	-0.446758	-0.394364	0.524904	-0.318708	0.693139	0.902686	0.384638	0.975197	-0.0818991	0.150349	0.539227	0.17955	0.757528	0.62389	-0.40739	0.148096	0.981451	0.289823	0.749663	0.308635	0.806859	-0.416709	-0.384515	-0.489798	0.239994	-0.0116489	0.733511	0.807114	-0.194803	0.598408	0.157098	0.286691	0.665473	-0.501916	0.845035	-0.247271	0.537553	0.810052	0.12014	-0.456341	0.914846	0.756768	0.66466	0.245418	-0.339381	0.0216332
	XBP1	0.104667	-0.0395198	-0.640842	0.00297672	0.457039	-0.671788	0.473941	0.396569	0.502186	0.98163	0.0780738	0.468425	0.834305	0.704792	0.695501	0.139712	-0.27274	0.0385702	0.986956	-0.0157949	0.124311	0.706408	0.588873	-0.281477	-0.126007	0.318535	0.144905	0.227374	0.00610087	0.625908	-0.182517	0.41341	-0.0342289	0.361619	0.546119	0.335175	0.375116	0.372595	0.390441	0.252955	-0.376132	0.315382	0.576997	0.891679	0.369949	-0.0587129	-0.738331	-0.326354
	HSP90B1	-0.375293	0.616346	-0.0567256	-0.826892	-0.475668	-0.067678	0.280545	-0.416967	-0.0473866	-0.491892	-0.331019	-0.259608	-0.753109	-0.346814	0.301727	-0.0684429	-0.808147	-0.941166	-0.465308	-0.52226	-0.257337	-0.745945	-0.273597	-0.508052	-0.817036	-0.459914	0.48926	-0.41866	0.403242	0.219595	-0.843179	-0.226793	0.801475	0.759793	-0.472926	-0.476144	0.398461	0.571252	0.243989	0.186954	-0.464033	-0.60969	0.124393	-0.932337	0.429046	-0.491692	-0.0638491	-0.10405
	DNAJA2	-0.593793	0.576796	-0.916864	-0.0757603	0.327215	-0.824974	0.682764	0.740575	0.102257	0.623467	-0.560182	0.813937	0.66952	0.230311	0.781993	0.902166	-0.368579	0.113646	0.646851	0.715948	0.536677	0.303584	0.421537	0.267907	-0.116036	-0.298888	-0.57654	-0.0598352	0.465554	0.454085	-0.092086	-0.0706694	0.110654	-0.0708301	0.163141	-0.358074	0.363047	-0.307828	-0.178615	0.745314	0.449431	0.0578879	0.383178	0.81753	0.419967	-0.302472	-0.269768	0.582475
	DNAJA3	0.662905	-0.126521	0.292307	0.659345	-0.328239	0.0994853	0.1484	0.132067	0.864515	-0.334183	0.770927	0.107421	0.414684	0.646824	-0.30957	-0.167245	0.657799	0.741888	-0.362564	0.311227	0.516698	0.621545	-0.254463	0.172501	0.182339	0.516422	0.342089	0.945828	-0.0253046	0.168699	0.81011	-0.0931616	-0.905045	-0.507471	0.620441	0.303138	-0.0861779	-0.12364	0.185547	0.0534702	0.329283	0.188926	0.0265504	0.0595094	0.167149	0.823429	0.59893	-0.248006
	AAAS	0.353793	-0.656085	0.304415	0.630275	0.644315	0.405219	-0.615006	0.271206	-0.495724	0.649834	0.229027	-0.109158	0.425486	-0.0544033	-0.479744	-0.0936598	0.767058	0.761781	0.626525	0.253751	-0.01622	0.438976	0.365368	0.376329	0.886849	0.277861	-0.48995	0.0382892	-0.511655	-0.455844	0.654453	0.414285	-0.540984	-0.64025	0.266419	0.41973	-0.466319	-0.615697	-0.256411	-0.423005	0.301747	0.479134	-0.212328	0.824534	-0.686835	0.383393	-0.0625306	0.0612171
	ATR	0.217102	0.529168	-0.236815	0.0218827	0.292483	-0.199353	0.640947	0.88824	0.545362	0.420428	0.235896	0.210935	0.645623	0.384758	0.45273	0.545687	0.0236817	0.553177	0.392766	0.521931	0.948674	0.523213	0.542273	-0.158559	-0.175002	-0.237872	0.205936	0.4166	0.643547	0.699681	0.297148	0.408212	-0.329955	-0.120955	0.822092	-0.35667	0.633789	-0.417532	0.441422	0.751466	0.412838	-0.308499	0.734006	0.575892	0.601733	0.609776	0.0925721	0.0369111
	BAG1	0.456503	-0.127154	-0.286769	0.292028	-0.15864	-0.507792	0.449421	0.00943038	0.856513	0.426724	0.541455	0.384516	0.738553	0.972981	0.319969	-0.23085	0.0303193	0.154285	0.399148	-0.100081	0.138074	0.751785	0.00951714	-0.21429	-0.184889	0.681765	0.404316	0.756085	-0.106732	0.553029	0.142847	0.0464245	-0.431671	0.19286	0.578439	0.540089	0.175818	0.594943	0.437332	0.0821417	-0.361963	0.365428	0.32551	0.450114	0.430312	0.265536	-0.202475	-0.558373
	BAG2	0.579292	-0.230143	0.000515692	0.701702	-0.167211	-0.192321	0.270937	0.244312	0.866124	-0.105223	0.680599	0.361379	0.690143	0.843711	-0.0800864	-0.0628169	0.570383	0.742044	-0.135281	0.377014	0.499732	0.832786	-0.0963979	0.203134	0.211591	0.628372	0.198235	0.960347	-0.0810465	0.287127	0.751871	-0.0484942	-0.896278	-0.451019	0.692284	0.429422	-0.055664	-0.0382323	0.171216	0.111205	0.263491	0.381904	0.117744	0.397895	0.21208	0.685295	0.338864	-0.238489
	BAG3	0.493945	0.165878	-0.0378986	-0.12714	0.692516	0.0426605	0.252683	0.655547	0.390909	0.935394	0.382771	-0.192389	0.616791	0.324771	0.38767	0.061487	-0.0355579	0.327712	0.92426	-0.0976104	0.431766	0.554733	0.874299	-0.570132	-0.0736348	-0.0498349	0.466421	0.145117	0.251825	0.620076	8.36673e-05	0.922568	-0.10848	0.274489	0.858359	0.0251208	0.597686	-0.0703952	0.716967	0.286359	-0.23601	-0.182537	0.81954	0.863243	0.321995	0.521282	-0.493745	-0.469602
	BAG4	-0.46797	-0.0517585	-0.361325	0.475744	-0.0182958	-0.313687	0.124742	0.419541	-0.219298	-0.70852	-0.392689	0.657934	0.550093	-0.0408726	-0.0308509	0.694363	0.332056	0.52953	-0.729559	0.963447	0.443846	0.135469	-0.162144	0.859899	0.423115	-0.118579	-0.787298	0.108729	0.109342	-0.251854	0.54769	-0.510143	-0.367195	-0.800296	-0.139127	-0.226144	-0.30843	-0.745895	-0.714163	0.321812	0.952272	0.267826	-0.328234	0.244654	-0.140822	-0.0560565	0.45683	0.86491
	BAG5	-0.228501	-0.64052	-0.0777432	0.749619	0.196479	-0.026201	-0.428628	0.132283	-0.542441	0.214443	-0.231552	0.444056	0.735062	-0.0981121	-0.419621	0.271098	0.670776	0.632221	0.184775	0.699105	-0.0138905	0.22711	-0.150295	0.93999	0.866698	0.230221	-0.980486	0.0299554	-0.456973	-0.661901	0.690024	-0.352127	-0.504565	-0.919753	-0.232744	0.249964	-0.733481	-0.695092	-0.844873	-0.255147	0.725373	0.645554	-0.635436	0.698262	-0.671545	-0.0594982	0.270493	0.656522
	GFER	0.695086	0.14273	0.723784	0.413099	-0.0869716	0.762276	0.167089	0.426409	0.618066	-0.229611	0.716436	-0.876765	0.348742	0.396178	-0.311283	-0.0226676	0.558979	0.785805	-0.258971	0.431252	0.774403	0.510191	0.0416429	-0.0420353	0.0971122	0.0995607	0.566978	0.755119	0.261258	0.257151	0.728502	0.248911	-0.755477	-0.449884	0.724704	-0.0544045	0.178366	-0.401898	0.371717	0.254069	0.455495	-0.225667	0.269068	-0.061575	0.235031	0.969415	0.587522	-0.216482
	DEDD2	0.165062	-0.738091	-0.251579	0.888018	0.174947	-0.327593	-0.0122557	0.3297	0.245267	0.310853	0.2102	0.645547	0.870591	0.583007	-0.124415	0.19907	0.67781	0.830435	0.281936	0.679842	0.283043	0.798039	0.00940543	0.682046	0.671892	0.584855	-0.545671	0.589341	-0.35952	-0.126758	0.813875	-0.161249	-0.825226	-0.766619	0.351389	0.497762	-0.431942	-0.386076	-0.38989	-0.0438906	0.530443	0.745784	-0.216295	0.682307	-0.244911	0.287897	0.147737	0.240661
	DNAJB6	0.49069	-0.369198	-0.297402	0.405518	0.433883	-0.383238	0.207671	0.333404	0.588224	0.866833	0.463148	0.335234	0.907736	0.834643	0.30117	-0.113139	0.213165	0.437087	0.851341	0.0198907	0.149307	0.93679	0.482459	-0.141033	0.203047	0.621347	0.202344	0.535393	-0.250705	0.432137	0.26493	0.458881	-0.479107	0.0273406	0.732055	0.618403	0.114696	0.232369	0.368761	-0.00683284	-0.26686	0.513646	0.406839	0.905662	0.133557	0.324705	-0.498071	-0.471506
	DNAJC2	-0.868434	0.651185	-0.764071	-0.34395	0.0876226	-0.625729	0.581066	0.536463	-0.323018	-0.144755	-0.822165	0.614173	0.185542	-0.228716	0.645345	0.94579	-0.533984	-0.180307	-0.114733	0.65629	0.426706	-0.229451	0.166509	0.298703	-0.268582	-0.647038	-0.80721	-0.376417	0.609425	0.240372	-0.293637	-0.307527	0.419312	-0.0254054	-0.247736	-0.698941	0.327306	-0.38409	-0.349321	0.74777	0.540517	-0.242252	0.18226	0.417266	0.367973	-0.508868	-0.0361464	0.809308
	DNAJC7	-0.181337	0.500454	-0.786552	-0.15456	0.474261	-0.727755	0.760169	0.808286	0.472888	0.93931	-0.183509	0.584636	0.800609	0.485234	0.876644	0.655958	-0.391084	0.148517	0.949266	0.413136	0.59417	0.549971	0.686378	-0.160167	-0.257923	-0.159377	-0.0345559	0.124209	0.489219	0.766898	-0.14679	0.345654	0.0453609	0.206153	0.57268	-0.200576	0.629012	-0.0670735	0.307352	0.732618	0.0976442	-0.0300917	0.743667	0.931625	0.60436	-0.00571003	-0.486699	0.100313
	EP300	0.187638	-0.300035	0.34809	0.648051	0.16982	0.405613	-0.362186	0.328813	-0.302725	-0.0508399	0.174848	0.00548007	0.26178	-0.143564	-0.555662	0.184137	0.80176	0.852586	-0.081052	0.626189	0.373445	0.222708	-0.02879	0.611642	0.703497	0.0379617	-0.544388	0.228131	-0.137929	-0.437166	0.851197	-0.0304419	-0.659966	-0.904363	0.166839	0.0137149	-0.415866	-0.86489	-0.41484	-0.0883594	0.787057	0.199974	-0.318465	0.191508	-0.447132	0.517486	0.561063	0.40793
	FKBP4	0.1762	-0.256877	-0.0579116	0.78854	-0.220134	-0.17517	0.144533	0.291274	0.389889	-0.371642	0.293625	0.520732	0.571011	0.47871	-0.228759	0.255423	0.664089	0.814713	-0.399578	0.762939	0.537059	0.561945	-0.281086	0.661241	0.425218	0.379945	-0.358505	0.726627	-0.0493669	-0.063897	0.881448	-0.38587	-0.85741	-0.822569	0.322085	0.178862	-0.307616	-0.465835	-0.332871	0.159845	0.739339	0.399192	-0.221578	0.197819	-0.0184343	0.476922	0.614555	0.319517
	GSK3B	-0.725866	-0.333753	-0.706029	0.11855	0.47679	-0.563409	-0.0602086	0.234915	-0.587646	0.738672	-0.776223	0.657461	0.520454	-0.150727	0.312635	0.53747	-0.135949	-0.0314524	0.75874	0.459206	-0.21665	0.0596132	0.246098	0.57015	0.406368	-0.0739958	-0.898076	-0.483257	-0.227788	-0.280878	-0.117649	-0.182462	0.228542	-0.225249	-0.404189	0.0464347	-0.30276	-0.290637	-0.677576	0.0256467	0.273954	0.503695	-0.251328	0.835004	-0.352023	-0.716544	-0.467495	0.664235
	HSBP1	-0.224672	0.67834	-0.545302	-0.231519	0.439021	-0.413051	0.710384	0.967413	0.27169	0.9848	-0.230893	0.368326	0.561956	0.137256	0.703095	0.830756	-0.294949	0.285876	0.989607	0.600539	0.854418	0.295193	0.661659	-0.0947955	-0.25041	-0.52192	-0.0741371	0.0190603	0.749191	0.670558	-0.0165308	0.344964	0.0453915	0.00667309	0.543061	-0.578962	0.692903	-0.473983	0.250116	0.885447	0.444838	-0.362902	0.73276	0.671975	0.595484	0.189771	-0.132847	0.333613
	HSF1	-0.30174	0.311556	0.337656	-0.06545	-0.647262	0.331381	-0.0755648	-0.241678	-0.270146	-1	-0.200422	-0.153863	-0.670843	-0.534247	-0.412247	0.153113	0.0827022	-0.0777568	-0.999543	0.260704	0.143937	-0.663359	-0.669607	0.345793	-0.113439	-0.410648	-0.188414	-0.0865093	0.28046	-0.3718	0.143374	-0.636957	0.0463203	-0.343874	-0.5079	-0.53477	-0.185668	-0.35102	-0.397537	0.105636	0.546363	-0.4007	-0.450012	-0.84571	-0.0355468	-0.00519161	0.848802	0.499891
	HSP90AA1	-0.919838	0.0469494	-0.580433	-0.0475296	0.173774	-0.416516	0.0345632	0.237966	-0.720869	0.0254481	-0.918837	0.561964	0.0866587	-0.456799	0.224229	0.730809	-0.208597	-0.103484	0.0557011	0.624501	-0.00734897	-0.318063	-0.00401987	0.652325	0.219103	-0.437217	-0.982148	-0.563461	0.0985266	-0.333972	-0.120688	-0.442187	0.333478	-0.323256	-0.598116	-0.390118	-0.224799	-0.510104	-0.78371	0.245627	0.582247	0.138272	-0.330046	0.790134	-0.224971	-0.691692	-0.0385574	0.943823
	HSPA12A	0.203155	0.665173	-0.0181492	-0.293817	0.293428	0.183022	0.646908	0.890518	0.402266	0.385344	0.177495	-0.608077	0.350005	0.0466609	0.424017	0.591308	-0.112369	0.371752	0.357231	0.45962	0.967559	0.21795	0.569878	-0.424505	-0.318546	-0.54912	0.374228	0.165897	0.781345	0.674757	0.0971785	0.577313	-0.07357	0.0486107	0.706823	-0.599651	0.749018	-0.454014	0.571875	0.824281	0.365048	-0.712632	0.7755	0.368939	0.617329	0.605073	0.126271	0.00700497
	HSPA12B	0.705759		0.499148	-0.753849	-0.648888	0.474902	0.0745996	-0.501351			0.729192	-0.813096		-0.184569	0.0593013	-0.66314	-0.401162	-0.686129		-0.978162	-0.20409	-0.99646	0.67938	-0.967104	-0.645614	-0.4498		-0.636089	0.37861	0.498776	-0.641796	0.972517	0.599377	0.820175	0.966862	-0.27331	0.645923	0.852782	0.964932	-0.0319119	-0.993719	-0.913046	0.683296		0.432741	0.608009	-0.480001	-0.979739
	HSPA13	-0.144249	-0.450932	-0.0624605	0.554863	0.586053	0.0932183	-0.383628	0.464616	-0.561054	0.709438	-0.225062	0.259383	0.663356	-0.203769	-0.257805	0.389871	0.580839	0.702744	0.687776	0.665642	0.16335	0.279466	0.299519	0.684953	0.830976	-0.0107455	-0.80275	-0.131781	-0.268326	-0.466367	0.592961	0.0958496	-0.388485	-0.784169	0.0262721	0.085747	-0.442195	-0.862398	-0.589553	-0.0998603	0.68175	0.429464	-0.283651	0.84772	-0.588259	0.0869117	0.0444223	0.578268
	HSPA14	0.770177	0.104559	0.353748	0.0324827	0.447583	0.373169	0.079319	0.472498	0.501129	0.607871	0.685697	-0.436982	0.409568	0.303209	0.0267838	-0.186988	0.243787	0.478522	0.583554	-0.167758	0.450573	0.505532	0.616912	-0.551636	-0.00680822	0.0602447	0.671935	0.356283	0.179083	0.473627	0.248902	0.845064	-0.344915	0.107475	0.891869	0.0863557	0.4593	-0.108841	0.751536	0.121197	-0.174433	-0.239985	0.661992	0.660576	0.234586	0.81867	-0.136489	-0.598002
	HSPA1L	-0.576008	0.896761	-0.305315	-0.915687	-0.129341	-0.186385	0.554389	0.199053	-0.196261	-0.324306	-0.558448	-0.0895811	-0.435847	-0.452647	0.594325	0.488906	-0.878159	-0.684424	-0.295519	-0.0657622	0.245636	-0.656704	0.134002	-0.430041	-0.808824	-0.86606	0.319438	-0.529048	0.813721	0.444559	-0.769262	-0.0240644	0.820837	0.606377	-0.24006	-0.883169	0.700856	0.0719091	0.239564	0.663298	-0.0433847	-0.823553	0.447659	-0.585275	0.616796	-0.384647	-0.0731071	0.251593
	HSPA2	-0.639118	-0.115143	0.466954	0.717504	-0.730583	0.309265	-0.428336	-0.669696	-0.407987		-0.44347	0.438326	-0.999915	-0.544759	-0.997647	-0.0588074	0.482401	-0.515465		0.194709	-0.350442	-0.958994	-0.908726	0.748494	0.0794779	-0.066744	-0.465392	-0.173835	-0.20511	-0.742076	0.177127	-0.989285	0.255806	-0.547971	-0.858401	-0.188167	-0.734654	-0.0345472	-0.731965	-0.344065	0.376132	0.0824609	-0.890606	-0.994636	-0.383935	-0.500415	0.676391	0.546856
	HSPA4L	-0.290587	0.611971	-0.416206	0.0205414	0.175308	-0.318294	0.592154	0.861323	0.154361	-0.382747	-0.241826	0.449001	0.471346	0.0500656	0.413972	0.872629	-0.0312839	0.463798	-0.410541	0.850346	0.905678	0.204667	0.312925	0.266757	-0.070495	-0.481851	-0.293897	0.138199	0.685084	0.395283	0.281528	-0.00879446	-0.173311	-0.368281	0.363086	-0.607956	0.411212	-0.697574	-0.0682297	0.823101	0.792014	-0.28064	0.395926	0.391021	0.437452	0.245272	0.285219	0.592504
	HSPA6	0.0877368	0.184983	-0.41384	-0.0439532	-0.485919	-0.640812	0.596406	-0.21514	0.787272	-0.737153	0.222793	0.420719	0.296765	0.75217	0.44987	-0.136773	-0.349403	-0.301746	-0.716358	-0.18523	0.0130167	0.322377	-0.263886	-0.246756	-0.527821	0.431684	0.383821	0.52418	0.0837244	0.548439	-0.220293	-0.286726	-0.0475268	0.424334	0.184918	0.256215	0.251481	0.783426	0.333591	0.204162	-0.41469	0.137997	0.22798	-0.013304	0.588936	-0.103015	-0.12347	-0.388289
	HSPA7	-0.103786		-0.991674	0.982834	0.194483	-0.990429	0.900672	0.345848	0.998942		0.93142	0.996914	0.901792	0.991167	0.828188	0.460059	0.908349	0.606873		0.74532	0.327417	0.947838	0.181171	0.924926	0.856523	0.759884	-0.998409	0.978841	-0.315035	0.680119	0.873944	-0.173636	-0.987628	-0.831568	0.547832	0.742585	-0.0995135	0.158886	-0.35302	0.390316	0.315946	0.89945	0.213768	0.730974	0.738341	-0.0553368	-0.857487	0.3017
	HSPA9	-0.103786		-0.991674	0.982834	0.194483	-0.990429	0.900672	0.345848	0.998942		0.93142	0.996914	0.901792	0.991167	0.828188	0.460059	0.908349	0.606873		0.74532	0.327417	0.947838	0.181171	0.924926	0.856523	0.759884	-0.998409	0.978841	-0.315035	0.680119	0.873944	-0.173636	-0.987628	-0.831568	0.547832	0.742585	-0.0995135	0.158886	-0.35302	0.390316	0.315946	0.89945	0.213768	0.730974	0.738341	-0.0553368	-0.857487	0.3017
	HSPB1	0.13085	0.241117	0.311255	0.344839	-0.539916	0.226599	0.147682	0.127139	0.248239	-0.800746	0.262583	0.0425205	-0.0695591	0.0184098	-0.366056	0.198295	0.44099	0.498182	-0.818514	0.539858	0.596137	-0.0257133	-0.487289	0.382071	0.0366059	-0.0871179	-0.0342629	0.505399	0.315918	-0.0669837	0.632333	-0.441405	-0.533023	-0.608514	0.117972	-0.310483	-0.0805795	-0.481121	-0.165403	0.275189	0.728179	-0.217451	-0.18446	-0.411226	0.151797	0.53962	0.95358	0.315273
	HSPB2	-0.774091	0.587994	-0.852246	-0.0297595	-0.0789735	-0.81745	0.614201	0.427111	-0.0217689	-0.365101	-0.672522	0.87058	0.414061	0.106155	0.589355	0.855799	-0.350297	-0.0329162	-0.33675	0.75333	0.396133	0.0357871	-0.0345107	0.494183	-0.147671	-0.283786	-0.753877	-0.0574995	0.408859	0.214118	-0.0726323	-0.520631	0.131621	-0.188427	-0.196852	-0.40616	0.130688	-0.255578	-0.453755	0.652392	0.568088	0.0763303	0.0311014	0.35703	0.341773	-0.472591	0.0433401	0.764513
	HSPB8	0.937378		0.91682	0.587977	0.30078	0.917586	-0.955274	-0.356639			0.931632	-0.81587	-0.210731	-0.243334	-0.945172	-0.911626	0.889179	0.500949		-0.573051	-0.475013	0.0975117	0.00227807	-0.335566	0.79843	0.670786		0.264457	-0.991259	-0.82376	0.675185	0.734441	-0.58851	-0.630774	0.25389	0.79177	-0.983973	-0.494536	0.809602	-0.949871	-0.44335	0.272411	-0.589021		-0.994141	0.833012	0.563011	-0.999864
	MAPK3	0.676252	-0.582916	0.0023779	0.549607	0.352407	-0.114475	-0.101315	0.0715163	0.561111	0.738624	0.635255	0.123082	0.713708	0.765556	-0.0287233	-0.416104	0.437203	0.477025	0.717877	-0.154611	-0.0722733	0.883059	0.313782	-0.106396	0.37449	0.795078	0.28708	0.567477	-0.511633	0.17736	0.387336	0.436733	-0.592056	-0.0641105	0.64148	0.819541	-0.130942	0.276403	0.314239	-0.329981	-0.355217	0.618089	0.175992	0.831336	-0.119597	0.407419	-0.39581	-0.607111
	MAPKAPK2	0.328291	-0.994279	0.224927	0.802995	0.109359	0.130507	-0.703371	-0.431871	-0.270974	0.50037	0.294982	0.109504	0.258449	0.260503	-0.603437	-0.536657	0.725403	0.398872	0.473928	-0.0662288	-0.576245	0.425214	-0.236574	0.494521	0.822467	0.836661	-0.479384	0.24635	-0.969145	-0.648562	0.537718	-0.119039	-0.563201	-0.499418	-0.112666	0.915256	-0.858881	0.0548028	-0.440859	-0.831077	-0.0883044	0.908945	-0.65568	0.243405	-0.788722	0.0164015	-0.0752408	-0.153829
	MTOR	-0.224891	-0.68548	-0.298554	0.658802	0.539223	-0.200754	-0.336545	0.330811	-0.466592	0.856379	-0.28196	0.522462	0.917005	0.0254228	-0.145332	0.339493	0.523759	0.607199	0.840355	0.637599	-0.0223115	0.426787	0.218762	0.77506	0.857329	0.24376	-0.88552	-0.0605323	-0.460919	-0.46439	0.534497	-0.0524007	-0.400805	-0.729616	-0.0525368	0.331387	-0.564957	-0.618359	-0.687102	-0.190756	0.540246	0.717014	-0.377945	0.984028	-0.608718	-0.130967	-0.13379	0.544718
	NDC1	0.140735	0.641976	-0.266196	0.0752924	-0.0256881	-0.297184	0.744933	0.75265	0.647085	-0.377242	0.229397	0.337122	0.563336	0.4534	0.416838	0.561135	0.0182799	0.503569	-0.405106	0.60352	0.978943	0.455954	0.245422	-0.0350701	-0.271636	-0.186879	0.176229	0.558141	0.687025	0.68174	0.346061	0.0981052	-0.388426	-0.187151	0.703842	-0.391807	0.568825	-0.343048	0.338462	0.801793	0.510236	-0.304192	0.597526	0.352085	0.691025	0.570029	0.326509	0.122032
	NUP107	-0.35112	0.836332	-0.308859	-0.90468	-0.267576	-0.29206	0.648437	0.0161632	0.474277	-0.324479	-0.30794	-0.0917387	-0.436504	-0.130676	0.661773	0.222249	-0.93593	-0.793218	-0.295693	-0.326812	0.131711	-0.484259	0.0672498	-0.645509	-0.963881	-0.579501	0.912446	-0.296977	0.711512	0.624497	-0.84513	0.00484375	0.761823	0.833011	-0.101407	-0.630401	0.760576	0.476238	0.482997	0.572496	-0.377567	-0.730991	0.540386	-0.955987	0.761196	-0.333951	-0.193923	-0.10676
	NUP133	0.327806	-0.181942	-0.00925048	0.752395	-0.0862818	-0.111885	0.185668	0.422078	0.515572	-0.184661	0.420156	0.423472	0.633413	0.537689	-0.17647	0.235529	0.672601	0.892879	-0.21433	0.713346	0.640836	0.668567	-0.0991006	0.505009	0.396565	0.362546	-0.193598	0.77268	0.0160855	0.0736335	0.891768	-0.164524	-0.891601	-0.756673	0.528131	0.175697	-0.165095	-0.480617	-0.141496	0.212685	0.677612	0.323534	-0.0334982	0.342841	0.0573042	0.636809	0.537453	0.183053
	NUP153	0.452505	-0.534373	-0.0813528	0.782133	-0.302557	-0.321454	0.13459	-0.067952	0.736212	-0.204022	0.571331	0.488306	0.602225	0.872782	-0.148733	-0.211995	0.54983	0.559083	-0.233566	0.266572	0.158678	0.774404	-0.323603	0.344657	0.285959	0.838091	0.0292373	0.906777	-0.358148	0.0837533	0.669444	-0.291061	-0.837885	-0.4297	0.409634	0.654208	-0.318045	0.186573	-0.0425564	-0.129043	0.120947	0.640149	-0.162383	0.24659	0.0366259	0.395019	0.256034	-0.22533
	NUP155	0.614869	-0.212474	0.938845	-0.00415024	0.0632454	0.982163	-0.584467	-0.189686	-0.191232	-0.0744878	0.522269	-0.915124	-0.494407	-0.408126	-0.674298	-0.545291	0.424703	0.201317	-0.104644	-0.425186	-0.0839937	-0.237391	0.0195724	-0.316632	0.18145	-0.0819179	0.548926	-0.0419859	-0.126397	-0.293284	0.223477	0.442624	-0.144931	-0.0727414	0.148086	0.00985644	-0.0797238	-0.202691	0.299702	-0.418576	-0.122764	-0.338388	-0.0529639	-0.439226	-0.328698	0.591237	0.294257	-0.404883
	NUP160	-0.873162	0.310117	-0.529237	-0.604871	0.359174	-0.300149	0.100868	0.206875	-0.958287	0.273004	-0.946869	0.176459	-0.215555	-0.630088	0.479293	0.58336	-0.662213	-0.549224	0.302003	0.120126	-0.156697	-0.549615	0.316429	0.048943	-0.175525	-0.703537	-0.715868	-0.894635	0.285411	-0.0598696	-0.670188	-0.0221775	0.823934	0.289336	-0.549075	-0.554012	0.187304	-0.191894	-0.327485	0.290892	0.0700527	-0.24349	0.0548994	0.227964	-0.0168295	-0.79662	-0.446172	0.593585
	NUP188	-0.491661	0.473266	-0.745672	-0.684077	0.292279	-0.660042	0.583285	0.27017	0.140763	0.415493	-0.522378	0.301036	0.17005	0.0680263	0.90638	0.39576	-0.891691	-0.627565	0.44284	-0.15499	-0.00748458	-0.0703737	0.490597	-0.443023	-0.587367	-0.359446	0.114498	-0.420686	0.40578	0.593832	-0.820624	0.219234	0.717553	0.747102	-0.0130055	-0.297369	0.616019	0.401589	0.290686	0.485803	-0.412943	-0.227691	0.573302	0.775378	0.525001	-0.583803	-0.748014	0.000311303
	NUP205	-0.716597	0.885803	-0.633005	-0.673197	-0.00062813	-0.506889	0.741743	0.510277	-0.0538252	-0.229639	-0.673022	0.333811	-0.0186229	-0.24192	0.765147	0.824596	-0.775366	-0.400301	-0.200068	0.364549	0.49558	-0.359261	0.236847	-0.127289	-0.638714	-0.801962	-0.322898	-0.380427	0.854204	0.517675	-0.54278	-0.116847	0.608136	0.334439	-0.110316	-0.865679	0.667092	-0.160909	0.0477185	0.872649	0.278177	-0.600764	0.473807	0.111452	0.658002	-0.386836	-0.0710453	0.523263
	NUP210	0.718895	0.0670441	0.491637	0.264225	-0.657497	0.241686	0.153824	-0.29364	0.831617	-0.703798	0.84278	-0.236825	-0.086915	0.532454	-0.317706	-0.51353	0.327543	0.222195	-0.724982	-0.220293	0.23074	0.253341	-0.477447	-0.242757	-0.245876	0.453826	0.729818	0.82961	0.0323752	0.246379	0.386713	-0.136032	-0.555221	-0.0247195	0.424255	0.241615	0.0642027	0.366626	0.460777	-0.0616067	-0.136303	-0.104676	0.0566541	-0.626804	0.331729	0.690623	0.56925	-0.583413
	NUP214	0.354406	0.616049	0.576422	-0.242827	-0.126062	0.624574	0.103578	0.281126	0.171071	-0.684259	0.354826	-0.599921	-0.342406	-0.294756	-0.205382	0.0434317	0.10603	0.22653	-0.706023	0.0203191	0.581212	-0.244799	0.0677104	-0.343511	-0.272037	-0.494455	0.482461	0.116376	0.57556	0.2171	0.172331	0.286722	-0.0868239	-0.0421493	0.355718	-0.565554	0.431438	-0.388306	0.43632	0.329153	0.267996	-0.758265	0.34641	-0.329446	0.305999	0.68411	0.553053	-0.10027
	NUP35	0.738725	0.317977	0.417371	-0.0335865	0.207255	0.410974	0.207054	0.460356	0.579276	0.2467	0.702389	-0.463635	0.25437	0.257827	0.00401953	-0.120619	0.206511	0.452773	0.217248	-0.0959395	0.607495	0.37103	0.442756	-0.549487	-0.169121	-0.0646812	0.726622	0.435274	0.376448	0.528561	0.271373	0.686402	-0.349619	0.0819789	0.863032	-0.111398	0.541895	-0.145667	0.769993	0.269295	-0.0430893	-0.434843	0.663621	0.341109	0.390659	0.89606	0.126261	-0.526425
	NUP37	0.753088	-0.738362	0.613443	0.834683	0.0180741	0.496952	-0.595503	-0.207216	0.87508	0.089108	0.736752	-0.210412	0.215475	0.314274	-0.762802	-0.579034	0.95033	0.733344	0.0589131	-0.0103249	-0.113021	0.5144	-0.188777	0.288417	0.716363	0.724169	0.4443	0.574302	-0.664091	-0.431283	0.833598	0.102302	-0.855704	-0.613018	0.320621	0.718586	-0.600761	-0.163667	-0.0805277	-0.635463	0.0892363	0.547207	-0.389449	0.526609	-0.556626	0.643808	0.316036	-0.342881
	NUP43	0.320972	0.716616	0.101117	-0.272795	0.0354034	0.125512	0.586537	0.647524	0.552023	-0.377242	0.345795	-0.204571	0.187024	0.146814	0.307813	0.322347	-0.112409	0.287885	-0.405106	0.197928	0.877266	0.156746	0.369075	-0.455131	-0.462021	-0.429091	0.5364	0.324993	0.793076	0.704786	0.0998551	0.417341	-0.127471	0.116777	0.714371	-0.555522	0.768332	-0.263786	0.655698	0.708659	0.23074	-0.690406	0.757208	0.154452	0.702872	0.688018	0.272114	-0.150983
	NUP50	0.4775	0.105449	0.249679	0.49274	-0.585015	0.0418353	0.289111	0.0473259	0.750306	-0.658639	0.633304	0.134427	0.212068	0.539414	-0.253741	-0.0718201	0.478727	0.54666	-0.681118	0.336319	0.557562	0.383177	-0.455325	0.176806	-0.0402362	0.346492	0.295777	0.89315	0.161589	0.199622	0.676139	-0.323948	-0.75193	-0.435216	0.442232	0.0787325	-0.0121642	-0.0745189	0.138854	0.195321	0.392389	0.00281513	-0.0126762	-0.238986	0.318766	0.70212	0.766972	-0.121089
	NUP54	-0.878437	0.532379	-0.703573	-0.193195	-0.282874	-0.665707	0.516351	0.199213	-0.220792	-0.575735	-0.765897	0.697304	0.0424613	-0.141262	0.464218	0.769013	-0.447996	-0.261242	-0.550718	0.612829	0.250214	-0.295918	-0.245684	0.46175	-0.264021	-0.424034	-0.776756	-0.219153	0.437428	0.0725419	-0.218352	-0.672573	0.3179	-0.107756	-0.459742	-0.542354	0.0836606	-0.19551	-0.516363	0.576928	0.524598	-0.0885191	-0.11738	-0.19201	0.299678	-0.594452	0.177919	0.805563
	NUP58	-0.00120844	0.329048	-0.0459716	0.389925	-0.424252	-0.13107	0.40424	0.35861	0.368769	-0.780029	0.147766	0.383526	0.258753	0.244576	-0.0701561	0.445939	0.340752	0.563246	-0.798616	0.754366	0.75086	0.205874	-0.336268	0.460568	0.0138389	-0.050458	-0.162595	0.583897	0.400918	0.133706	0.627384	-0.452288	-0.565606	-0.613581	0.242952	-0.302196	0.0260654	-0.488138	-0.186837	0.49227	0.806645	-0.0911778	-0.0362206	-0.105067	0.30931	0.452659	0.796426	0.423873
	NUP62	0.422613	-0.30848	0.703775	0.0754039	0.484289	0.856526	-0.631443	0.129321	-0.480525	0.565358	0.270386	-0.720969	-0.219041	-0.493486	-0.544549	-0.253216	0.465717	0.379572	0.540127	-0.158831	-0.0191462	-0.102786	0.349295	-0.121757	0.446467	-0.184275	0.14002	-0.243443	-0.162784	-0.357091	0.279482	0.599769	-0.129934	-0.238884	0.175753	-0.0131896	-0.121646	-0.519067	0.105988	-0.34883	0.0747599	-0.180784	-0.0150783	0.0444219	-0.490916	0.474869	0.0644001	-0.139751
	NUP85	-0.265979	-0.758636	-0.324655	0.786755	-0.136885	-0.401166	-0.129768	-0.0213855	-0.13602	-0.406173	-0.178944	0.746127	0.626369	0.274997	-0.22522	0.241586	0.52082	0.483467	-0.433652	0.686879	-0.0211687	0.360766	-0.397851	0.94055	0.632802	0.468437	-0.814763	0.310108	-0.439459	-0.456538	0.621706	-0.64409	-0.555518	-0.789344	-0.232903	0.377829	-0.693367	-0.32474	-0.800964	-0.157096	0.60201	0.770987	-0.629924	0.230269	-0.406473	-0.172787	0.290382	0.563415
	NUP88	0.345602	-0.0905008	0.195385	0.643998	0.0641205	0.176678	0.0286498	0.508715	0.286572	-0.112968	0.38691	0.161653	0.476049	0.241465	-0.299484	0.258533	0.715386	0.933474	-0.142997	0.690788	0.680709	0.494494	0.0292465	0.444431	0.455553	0.126151	-0.189362	0.57313	0.0924134	-0.0261862	0.888428	0.0133192	-0.805191	-0.791985	0.513349	-0.00144898	-0.125566	-0.711683	-0.121589	0.198092	0.755649	0.125184	-0.00561609	0.30384	-0.0497739	0.728822	0.584316	0.236976
	NUP93	0.296823	-0.26977	0.257865	0.595207	0.42759	0.344766	-0.266166	0.538549	-0.147647	0.298158	0.244546	0.00138709	0.459135	-0.0179916	-0.373762	0.222726	0.744334	0.917645	0.269124	0.589487	0.469619	0.418873	0.279807	0.435288	0.6805	0.0393738	-0.37674	0.241257	-0.0828653	-0.228968	0.802599	0.263091	-0.655421	-0.782026	0.418333	0.0502102	-0.2281	-0.848552	-0.205298	0.000886066	0.67516	0.189292	-0.052439	0.549989	-0.347862	0.607923	0.320948	0.267551
	POM121	0.464597	-0.0177704	-0.0611106	0.561393	0.205931	-0.115949	0.316268	0.658139	0.621845	0.204727	0.502419	0.306371	0.770076	0.610167	0.0582377	0.260211	0.519851	0.881475	0.175	0.581886	0.757897	0.803231	0.289434	0.177811	0.265941	0.266476	0.0674097	0.724653	0.162003	0.36559	0.737243	0.238641	-0.787737	-0.5071	0.820507	0.129791	0.149622	-0.42876	0.196347	0.348994	0.482925	0.175874	0.34774	0.628419	0.232329	0.751595	0.247218	-0.0313197
	POM121C	-0.0926368	-0.295266	-0.566205	0.613577	0.0827622	-0.629942	0.419533	0.540841	0.357223	0.213428	-0.00203987	0.849421	0.883306	0.620564	0.263219	0.536944	0.319933	0.655628	0.183753	0.831865	0.549764	0.719211	0.0656661	0.587944	0.312153	0.311438	-0.450564	0.55637	0.0455821	0.203374	0.589264	-0.251472	-0.615911	-0.582563	0.377208	0.156092	-0.0899918	-0.355499	-0.294958	0.386723	0.615403	0.492422	0.0416047	0.589393	0.154384	0.164755	0.141936	0.39647
	PTGES3	-0.147629	0.92375	-0.584645	-0.318158	-0.139707	-0.629076	0.992006	0.590615	0.845064	-0.642821	-0.0408445	0.45256	0.46711	0.466907	0.790743	0.593251	-0.50288	-0.028636	-0.619336	0.358731	0.771821	0.256724	0.225609	-0.270166	-0.673148	-0.289857	0.314604	0.342402	0.806232	0.890096	-0.177459	-0.00292349	0.0581601	0.286987	0.487622	-0.485705	0.778921	0.0869501	0.437433	0.918222	0.164026	-0.408361	0.71955	0.364568	0.940653	0.137213	0.0207181	0.0620848
	RAE1	0.749658	0.00159923	0.219841	0.497514	-0.113692	0.0605618	0.281477	0.318274	0.922079	-0.0914577	0.820135	0.0428082	0.582192	0.719846	-0.0960156	-0.132101	0.511242	0.713563	-0.121563	0.213906	0.613259	0.72822	0.0437497	-0.0855106	0.0556873	0.439627	0.51543	0.91209	0.103781	0.418407	0.670501	0.204716	-0.810817	-0.295644	0.844616	0.259735	0.174574	-0.0632583	0.451233	0.181536	0.172353	0.0725469	0.334414	0.376788	0.329984	0.892737	0.363972	-0.409659
	RANBP2	0.356427	-0.246134	-0.30191	0.515708	-0.309146	-0.544915	0.423221	0.00761541	0.813317	-0.258455	0.486453	0.56133	0.672313	0.967886	0.180992	-0.112464	0.217197	0.326892	-0.287582	0.175376	0.222675	0.759048	-0.205925	0.110431	-0.02776	0.725398	0.173229	0.863872	-0.14254	0.385173	0.384366	-0.229761	-0.617658	-0.118678	0.472608	0.525763	-0.0253972	0.39897	0.163915	0.0938837	-0.0537175	0.484363	0.0988667	0.298181	0.336053	0.276414	0.0684244	-0.307313
	RLN1	-0.44521	0.882325	-0.203547	-0.981522	0.0170687	-0.0626007	0.456033	0.18691	-0.201677	-0.124219	-0.472174	-0.263568	-0.477639	-0.481445	0.575335	0.355522	-0.88523	-0.713221	-0.0941219	-0.24703	0.159449	-0.639546	0.281627	-0.600363	-0.797167	-0.852993	0.510256	-0.596182	0.753031	0.463052	-0.839962	0.19515	0.872764	0.727235	-0.161756	-0.813684	0.748843	0.133483	0.384033	0.564241	-0.220064	-0.8517	0.53644	-0.396282	0.568106	-0.332877	-0.22662	0.07704
	RPA1	0.624992	0.467265	0.0886236	-0.274126	-0.153213	-0.161134	0.726778	0.212304	0.983739	-0.208685	0.652962	-0.81876	0.351425	0.771496	0.43502	-0.235746	-0.237639	-0.0161351	-0.238198	-0.465773	0.486916	0.451248	0.221787	-0.87271	-0.632603	0.111686	0.988582	0.619714	0.445114	0.882399	-0.125175	0.452456	-0.130641	0.554981	0.767433	-0.023504	0.714749	0.488882	0.970869	0.435794	-0.474547	-0.447218	0.760684	0.0378237	0.808521	0.569972	-0.062292	-0.791767
	RPA2	-0.000925665	-0.407648	-0.654889	0.410122	0.585922	-0.642433	0.27779	0.570465	0.245493	0.975539	-0.0290358	0.688547	0.963461	0.626158	0.466296	0.358174	0.12308	0.463233	0.968437	0.44255	0.240499	0.836789	0.548566	0.232875	0.343142	0.368914	-0.313002	0.265722	-0.151955	0.301734	0.25118	0.258681	-0.346815	-0.192404	0.48746	0.384209	0.0325249	-0.115834	-0.04451	0.19616	0.11596	0.590712	0.286394	0.934892	0.0451709	0.00125276	-0.51976	0.0720891
	RPA3	-0.48986	0.906433	-0.737637	-0.443541	0.16714	-0.643846	0.883147	0.766564	0.38607	0.119745	-0.444556	0.501226	0.39105	0.117641	0.871813	0.872944	-0.607713	-0.0800367	0.149747	0.516507	0.724445	0.0736626	0.440435	-0.123009	-0.529985	-0.589766	-0.12812	-0.0754523	0.840885	0.726489	-0.305909	0.0613303	0.304746	0.224981	0.276677	-0.686937	0.743983	-0.207992	0.191149	0.969008	0.32931	-0.432907	0.672393	0.587399	0.757737	-0.129128	-0.14658	0.402454
	RPS19BP1	0.278559	0.183549	-0.0565701	0.477307	0.056129	-0.0888688	0.376386	0.680219	0.488855	-0.113504	0.345941	0.320121	0.609475	0.4211	0.0364012	0.4295	0.463794	0.836537	-0.143531	0.730601	0.868791	0.585052	0.151914	0.285857	0.187044	0.0459558	-0.0451451	0.641931	0.339938	0.311159	0.728754	0.0534462	-0.709275	-0.590554	0.666349	-0.128183	0.167655	-0.584404	0.0668586	0.488989	0.698896	0.00553442	0.274668	0.390825	0.282975	0.700272	0.47008	0.201523
	SEC13	0.206947	0.6993	-0.0409724	-0.139197	0.0128594	-0.0227627	0.653114	0.731988	0.548185	-0.444645	0.258375	0.0138844	0.317829	0.211044	0.340133	0.480532	-0.0505203	0.40027	-0.471558	0.424211	0.96724	0.237804	0.317608	-0.246045	-0.374579	-0.399135	0.348045	0.390982	0.796693	0.674936	0.221247	0.269901	-0.22824	-0.0538261	0.691	-0.560489	0.691353	-0.379968	0.488925	0.786525	0.42522	-0.575161	0.682799	0.213357	0.694035	0.647705	0.347534	0.0335603
	SERPINH1	0.0365149	-0.15432	0.503379	-0.231491	0.544539	0.732893	-0.61873	0.0746332	-0.709937	0.993673	-0.139648	-0.683087	-0.419731	-0.778458	-0.363785	-0.0985656	0.127042	0.0196408	0.989817	-0.221993	-0.20515	-0.416878	0.390314	-0.140852	0.313484	-0.451396	-0.0574638	-0.652618	-0.0885161	-0.415669	-0.0915894	0.527354	0.290052	-0.0323027	-0.153132	-0.214865	-0.0737031	-0.471584	-0.0321767	-0.296674	-0.00152438	-0.284354	-0.0497813	-0.0297609	-0.507506	0.0566635	-0.137719	0.0586638
	SIRT1	0.816073	0.266035	0.627401	0.0559533	-0.1332	0.544151	0.101425	0.165337	0.651128	-0.254179	0.828784	-0.553512	-0.0274982	0.245361	-0.243676	-0.325109	0.321667	0.406786	-0.283342	-0.182503	0.497526	0.240702	0.0826618	-0.478944	-0.187097	0.0561455	0.833571	0.565443	0.280115	0.370395	0.361843	0.43344	-0.443502	0.0082431	0.712116	-0.0459999	0.368255	-0.0373628	0.696534	0.112977	-0.0449651	-0.426981	0.427693	-0.182322	0.331341	0.939009	0.403939	-0.575442
	ST13	0.449025	-0.135858	0.435536	0.0776119	0.717586	0.60439	-0.360673	0.470354	-0.214132	0.757045	0.287889	-0.514339	0.147263	-0.242746	-0.231099	-0.0433879	0.385373	0.517599	0.736918	-0.00804227	0.22945	0.201659	0.661968	-0.201488	0.397275	-0.179792	0.161246	-0.131424	-0.0137506	-0.0444761	0.288041	0.805176	-0.191699	-0.184538	0.487864	-0.0209882	0.11596	-0.551666	0.271447	-0.0962175	0.0957252	-0.151238	0.301869	0.461241	-0.27457	0.557318	-0.141982	-0.16736
	TNFRSF21	-0.63843	-0.0734972	-0.497596	0.15265	0.547236	-0.287711	-0.022248	0.580932	-0.58826	0.947019	-0.694356	0.504958	0.59475	-0.333273	0.192787	0.770638	0.0605572	0.310733	0.956308	0.757839	0.224329	0.0278871	0.356317	0.63004	0.467515	-0.3718	-0.865911	-0.426657	0.0738964	-0.249981	0.160107	-0.0604816	0.0579253	-0.502995	-0.196258	-0.287725	-0.164927	-0.780153	-0.640846	0.268891	0.692321	0.211092	-0.125518	0.865621	-0.289794	-0.337322	-0.120872	0.851121
	TPR	0.196069	-0.134391	0.204957	0.655882	0.0115145	0.206054	-0.0736106	0.426839	0.0618035	-0.228594	0.240659	0.18116	0.384553	0.0820367	-0.389811	0.298717	0.731752	0.887011	-0.257962	0.747902	0.592683	0.345186	-0.0864301	0.59297	0.527757	0.0653062	-0.388273	0.451975	0.0432601	-0.20344	0.886883	-0.133406	-0.748299	-0.883743	0.309455	-0.0507597	-0.261553	-0.794775	-0.316975	0.138521	0.854066	0.15031	-0.182844	0.175308	-0.176797	0.598394	0.660974	0.402756
	UBB	0.490243	-0.465231	0.976838	0.149286	-0.246687	0.955859	-0.731509	-0.522815	-0.345909	-0.567477	0.449146	-0.812697	-0.656376	-0.445799	-0.887344	-0.660404	0.518802	0.111324	-0.592145	-0.413197	-0.315029	-0.379199	-0.385245	-0.0547156	0.271964	0.0776865	0.35538	-0.0119432	-0.336675	-0.577729	0.289797	0.0442559	-0.191995	-0.218751	-0.179129	0.132384	-0.40292	-0.112759	-0.0013806	-0.62307	-0.0679451	-0.153817	-0.440877	-0.812087	-0.507116	0.406852	0.493807	-0.280354
	YWHAE	-0.672411	0.901462	-0.424035	-0.732506	-0.227369	-0.326798	0.659849	0.306777	-0.0836204	-0.513779	-0.607742	0.153488	-0.281612	-0.362915	0.594684	0.679444	-0.763756	-0.504458	-0.48757	0.238242	0.42324	-0.562204	0.0192387	-0.171157	-0.724631	-0.837335	-0.077487	-0.380676	0.863664	0.422952	-0.563861	-0.234083	0.643192	0.359425	-0.23656	-0.92356	0.621166	-0.0969241	0.0569222	0.789106	0.245274	-0.729756	0.358718	-0.479764	0.643876	-0.353722	0.123274	0.474135
	HSPA1A	0.260341	-0.808938	0.0404924	0.669295	-0.310302	-0.172995	-0.357	-0.621418	0.178414	-0.190592	0.321967	0.291124	0.186745	0.521737	-0.388926	-0.568002	0.453428	0.117592	-0.220224	-0.161292	-0.563373	0.392759	-0.518811	0.375323	0.427608	0.928014	-0.153085	0.453232	-0.817981	-0.393743	0.346155	-0.413665	-0.48195	-0.251597	-0.161503	0.889382	-0.707033	0.462281	-0.315189	-0.667139	-0.251423	0.839896	-0.595756	-0.0624022	-0.428046	-0.105603	-0.00130854	-0.264779
	CRYAB	-0.317991	-0.580351	-0.0142894	0.47763	0.474551	0.144769	-0.609105	0.130469	-0.835937	0.874352	-0.407205	0.190626	0.376203	-0.419414	-0.390213	0.237204	0.49961	0.424523	0.859259	0.476723	-0.208993	0.00384192	0.0944572	0.749523	0.859916	0.00153502	-0.911219	-0.372436	-0.470755	-0.738938	0.410188	-0.0869027	-0.177215	-0.707199	-0.354723	0.150298	-0.662436	-0.715225	-0.79067	-0.350235	0.53712	0.504097	-0.566283	0.745684	-0.805806	-0.223257	-0.00597607	0.626691
	DNAJB1	0.0162832	0.969683	0.836028	-0.568231	-0.450931	0.985755	0.93628	0.312347	0.933424		0.89299	-0.95054	-0.38437	-0.950471	-0.349606	0.618116	0.969927	0.519305		0.829025	0.820479	-0.560949	-0.287974	0.517516	-0.804078	-0.791276	0.917275	0.814224	0.909351	0.42577	0.962854	-0.314726	-0.994062	-0.982804	0.224132	-0.942657	0.536628	-0.645714	0.162338	0.81674	0.948678	-0.966309	0.163841	-0.466334	0.983163	0.839166	0.901507	0.965708
	HSP90AB1	-0.442951	0.503557	-0.865184	-0.500343	0.282807	-0.815355	0.723306	0.416641	0.419198	0.486837	-0.441866	0.510484	0.428914	0.295107	0.969259	0.504182	-0.781711	-0.420982	0.513059	0.051545	0.177428	0.166697	0.49865	-0.322308	-0.527894	-0.238583	0.00810983	-0.194421	0.431408	0.693938	-0.629844	0.168993	0.501058	0.597342	0.154387	-0.234656	0.619181	0.334795	0.273121	0.598983	-0.264748	-0.10801	0.618922	0.904317	0.60899	-0.466186	-0.680302	0.0449316
	HSPA4	-0.93809	0.138383	-0.552343	-0.205303	0.239623	-0.3539	0.0358902	0.258277	-0.813842	0.108507	-0.961131	0.444529	-0.0571245	-0.564339	0.27477	0.731441	-0.320108	-0.205884	0.138553	0.527611	-0.0231671	-0.417945	0.089426	0.518337	0.132028	-0.564412	-0.946001	-0.690196	0.17395	-0.289064	-0.255308	-0.331802	0.475936	-0.194511	-0.606067	-0.485375	-0.118325	-0.494355	-0.693923	0.274906	0.501198	0.00579092	-0.239249	0.589349	-0.188902	-0.718172	-0.116716	0.905198
	HSPA8	-0.339002	-0.312848	-0.319115	0.578474	0.319051	-0.221557	-0.0681909	0.514951	-0.334808	0.417459	-0.334114	0.586028	0.841659	-0.0373544	-0.0790954	0.619012	0.469352	0.676768	0.389757	0.911341	0.354371	0.305317	0.100477	0.83959	0.662268	-0.0235892	-0.847405	0.0371773	-0.081038	-0.323296	0.614891	-0.228683	-0.430425	-0.841401	-0.0153986	-0.041303	-0.37985	-0.830177	-0.690036	0.161359	0.87182	0.426048	-0.289839	0.690211	-0.343606	0.00153013	0.222547	0.771598
	HSPH1	-0.53857	0.0285004	0.140162	-0.0949859	0.194379	0.358499	-0.405839	0.115971	-0.857266	-0.544915	-0.604116	-0.143351	-0.610841	-0.875653	-0.300895	0.394224	0.0912188	0.0324753	-0.51928	0.362179	-0.0326701	-0.60027	-0.0194648	0.455998	0.341251	-0.61147	-0.616938	-0.662858	0.0725776	-0.594136	0.0385703	-0.15845	0.271644	-0.415035	-0.555925	-0.498489	-0.279793	-0.752277	-0.616743	-0.0213528	0.581497	-0.194302	-0.399318	-0.352593	-0.475343	-0.270908	0.259647	0.743627
	EEF1A1	0.365773	0.220981	-0.226726	-0.144981	0.698693	-0.145204	0.387502	0.733207	0.421694	0.973059	0.27061	-0.0179444	0.722051	0.389462	0.537693	0.201782	-0.129049	0.299541	0.965633	0.00719604	0.486642	0.596543	0.89824	-0.516938	-0.120669	-0.0721952	0.380643	0.143325	0.31543	0.698336	-0.0450591	0.855948	-0.0720889	0.287497	0.847793	-0.0156106	0.644843	-0.0628983	0.670574	0.404595	-0.188009	-0.149017	0.859657	0.924716	0.406911	0.420585	-0.546149	-0.37352
	CTDSP2	-0.736501	-0.14548	-0.359128	0.0952722	0.39807	-0.149114	-0.225833	0.301967	-0.800657	0.642355	-0.792652	0.375326	0.183961	-0.555436	0.00858007	0.630646	0.0444723	0.122327	0.665263	0.615336	-0.0281525	-0.243222	0.139117	0.682632	0.484143	-0.39988	-0.924808	-0.593928	-0.0506821	-0.494049	0.0651849	-0.223983	0.193328	-0.485673	-0.498088	-0.288231	-0.342873	-0.715402	-0.792789	0.0720063	0.630438	0.200642	-0.371598	0.693764	-0.46333	-0.50627	-0.0456334	0.895167
	DCTN1	0.43363	0.227813	-0.254463	0.337417	-0.166775	-0.431116	0.648636	0.399706	0.923632	-0.152588	0.547634	0.426001	0.791292	0.896009	0.329512	0.126365	0.152333	0.476708	-0.182438	0.316074	0.653038	0.76793	0.0692572	-0.0824985	-0.193154	0.395148	0.342621	0.87794	0.265541	0.668926	0.408604	0.0375653	-0.608036	-0.0923507	0.775935	0.172893	0.348317	0.138095	0.424956	0.450909	0.122117	0.1091	0.467438	0.445507	0.606498	0.569161	0.160613	-0.281911
	DNAJC3	0.336782	0.245109	0.0904484	0.442694	-0.490349	-0.0756396	0.423601	0.248715	0.688261	-0.663341	0.492144	0.259414	0.31336	0.512097	-0.102609	0.159145	0.401324	0.586227	-0.685692	0.513262	0.714904	0.398248	-0.338034	0.228827	-0.0656525	0.200251	0.16998	0.835623	0.312907	0.286211	0.659554	-0.310748	-0.706394	-0.468596	0.475468	-0.0737501	0.0918346	-0.217092	0.10074	0.385532	0.538249	-0.053757	0.0854089	-0.0944289	0.405433	0.663604	0.743584	0.0426465
	INS	0.526123	-0.88337	0.177228	0.690918	0.0653765	0.0207518	-0.489521	-0.434894	0.207841	0.586348	0.506339	0.080643	0.329173	0.537768	-0.410945	-0.666279	0.574372	0.300658	0.561555	-0.273537	-0.529357	0.584826	-0.15064	0.184819	0.572992	0.953296	0.0136877	0.42803	-0.885369	-0.329666	0.406198	0.0306874	-0.553218	-0.215313	0.127196	1	-0.616332	0.368376	-0.0940092	-0.748459	-0.372975	0.841524	-0.385792	0.299244	-0.516433	0.120881	-0.223508	-0.480089
[truncated: 96 more columns]
